# Supplementary material for: catena-Poly[[tetra­aqua­copper(II)]-μ-pyrazine-2-carboxamide-κ3 N 4:N 1,O-[bis­(sulfato-κO)copper(II)]-μ-pyrazine-2-carboxamide-κ3 N 1,O:N 4]
Source: Acta Crystallogr Sect E Struct Rep Online. 2012 Jul 18;68(Pt 8):m1082–3. doi: 10.1107/S1600536812031844 (PMC3414139; doi:10.1107/S1600536812031844)
Supplement: Supplementary file 1 [file e-68-m1082-sup1.cif]

##############################################################################
#                                                                            #
# This CIF contains the data in a paper accepted for publication in          #
# Acta Crystallographica Section E. It conforms to the requirements of       #
# Notes for Authors for Acta Crystallographica Section E, and has been       #
# peer reviewed under the auspices of the IUCr Commission on Journals.       #
#                                                                            #
# Full details of the Crystallographic Information File format               #
# are given in the paper "The Crystallographic Information File (CIF):       #
# a New Standard Archive File for Crystallography" by S. R. Hall, F. H.      #
# Allen and I. D. Brown [Acta Cryst. (1991), A47, 655-685].                  #
#                                                                            #
# The current version of the core CIF dictionary is obtainable from          #
# ftp://ftp.iucr.org/pub/cif_core.dic.                                       #
#                                                                            #
# Software is freely available for graphical display of the structure(s)     #
# in this CIF. For information consult the CIF software page                 #
# http://www.iucr.org/resources/cif/software.                                #
#                                                                            #
# This file may be used for bona fide research purposes within the           #
# scientific community so long as proper attribution is given to the journal # 
# article from which it was obtained.                                        #
#                                                                            #
##############################################################################
data_I
_audit_creation_method     SHELXL-97
_chemical_name_systematic
;
<i>catena</i>-Poly[[tetraaquacopper(II)]-\m-pyrazine-2-carboxamide-
\k^3^<i>N</i>^4^:<i>N</i>^1^,<i>O</i>-[bis(sulfato-\k<i>O</i>)copper(II)]-
\m-pyrazine-2-carboxamide-\k^3^<i>N</i>^1^,<i>O</i>:<i>N</i>^4^]
;
_chemical_name_common     ?
_chemical_formula_moiety     ?
_chemical_formula_sum     'C5 H9 Cu1 N3 O7 S1'
_chemical_formula_iupac     '[Cu2 (S O4)2 (C5 H5 N3 O)2 (H2 O)4]'
_chemical_formula_weight     318.77
_chemical_melting_point     ?
_symmetry_cell_setting     monoclinic
_symmetry_space_group_name_H-M     'P 21/c'
_symmetry_space_group_name_Hall     '-P 2ybc'
loop_
    _symmetry_equiv_pos_site_id
    _symmetry_equiv_pos_as_xyz
    1 x,y,z
    2 -x,1/2+y,1/2-z
    3 -x,-y,-z
    4 x,1/2-y,1/2+z
_cell_length_a     11.2699(12)
_cell_length_b     7.3799(7)
_cell_length_c     11.8669(15)
_cell_angle_alpha     90.00
_cell_angle_beta     95.267(9)
_cell_angle_gamma     90.00
_cell_volume     982.81(19)
_cell_formula_units_Z     4
_cell_measurement_reflns_used     7420
_cell_measurement_theta_min     1.81
_cell_measurement_theta_max     26.00
_cell_measurement_temperature     298(2)
_exptl_crystal_description     plate
_exptl_crystal_colour     blue
_exptl_crystal_size_max     0.25
_exptl_crystal_size_mid     0.20
_exptl_crystal_size_min     0.04
_exptl_crystal_density_diffrn     2.154
_exptl_crystal_density_meas     ?
_exptl_crystal_density_method     'not measured'
_exptl_crystal_F_000     644
_exptl_absorpt_coefficient_mu     2.467
_exptl_absorpt_correction_type     multi-scan
_exptl_absorpt_process_details     '(SADABS; Bruker, 2001)'
_exptl_absorpt_correction_T_min     0.5891
_exptl_absorpt_correction_T_max     0.9258
_exptl_special_details
;
;
_diffrn_ambient_temperature     298(2)
_diffrn_radiation_type     MoK\a
_diffrn_radiation_wavelength     0.71073
_diffrn_radiation_source     'fine-focus sealed tube'
_diffrn_radiation_monochromator     graphite
_diffrn_measurement_device_type     'Bruker APEXII CCD area-detector'
_diffrn_measurement_method     \w
_diffrn_detector_area_resol_mean     ?
_diffrn_reflns_number     7420
_diffrn_reflns_av_R_equivalents     0.0896
_diffrn_reflns_av_sigmaI/netI     0.0588
_diffrn_reflns_theta_min     1.81
_diffrn_reflns_theta_max     26.00
_diffrn_reflns_theta_full     26.00
_diffrn_measured_fraction_theta_max     0.998
_diffrn_measured_fraction_theta_full     0.998
_diffrn_reflns_limit_h_min     -13
_diffrn_reflns_limit_h_max     13
_diffrn_reflns_limit_k_min     -8
_diffrn_reflns_limit_k_max     9
_diffrn_reflns_limit_l_min     -14
_diffrn_reflns_limit_l_max     14
_diffrn_standards_number     ?
_diffrn_standards_interval_count     ?
_diffrn_standards_interval_time     ?
_diffrn_standards_decay_%     ?
_refine_special_details
;
Refinement of <i>F</i>^2^ against ALL reflections. The weighted <i>R</i>-factor
<i>wR</i> and goodness of fit <i>S</i> are based on <i>F</i>^2^, conventional
<i>R</i>-factors <i>R</i> are based on <i>F</i>, with <i>F</i> set to zero for
negative <i>F</i>^2^. The threshold expression of <i>F</i>^2^ >
\s(<i>F</i>^2^) is used only for calculating <i>R</i>-factors(gt) <i>etc</i>.
and is not relevant to the choice of reflections for refinement.
<i>R</i>-factors based on <i>F</i>^2^ are statistically about twice as large
as those based on <i>F</i>, and <i>R</i>- factors based on ALL data will be
even larger.
;
_reflns_number_total     1928
_reflns_number_gt     1544
_reflns_threshold_expression     I>2sigma(I)
_refine_ls_structure_factor_coef     Fsqd
_refine_ls_matrix_type     full
_refine_ls_R_factor_all     0.0484
_refine_ls_R_factor_gt     0.0353
_refine_ls_wR_factor_gt     0.0983
_refine_ls_wR_factor_ref     0.1029
_refine_ls_goodness_of_fit_ref     1.071
_refine_ls_restrained_S_all     1.069
_refine_ls_number_reflns     1928
_refine_ls_number_parameters     173
_refine_ls_number_restraints     6
_refine_ls_hydrogen_treatment     mixed
_refine_ls_weighting_scheme     calc
_refine_ls_weighting_details
         'calc w=1/[\s^2^(Fo^2^)+(0.0570P)^2^+0.0000P] where P=(Fo^2^+2Fc^2^)/3'
_atom_sites_solution_hydrogens     geom
_atom_sites_solution_primary     direct
_atom_sites_solution_secondary     difmap
_refine_ls_shift/su_max     0.006
_refine_ls_shift/su_mean     0.001
_refine_diff_density_max     0.827
_refine_diff_density_min     -0.694
_refine_ls_extinction_method     none
_refine_ls_extinction_coef     ?
loop_
    _atom_type_symbol
    _atom_type_description
    _atom_type_scat_dispersion_real
    _atom_type_scat_dispersion_imag
    _atom_type_scat_source
    'C' 'C' 0.0033 0.0016
                         'International Tables Vol C Tables 4.2.6.8 and 6.1.1.4'
    'H' 'H' 0.0000 0.0000
                         'International Tables Vol C Tables 4.2.6.8 and 6.1.1.4'
    'N' 'N' 0.0061 0.0033
                         'International Tables Vol C Tables 4.2.6.8 and 6.1.1.4'
    'O' 'O' 0.0106 0.0060
                         'International Tables Vol C Tables 4.2.6.8 and 6.1.1.4'
    'Cu' 'Cu' 0.3201 1.2651
                         'International Tables Vol C Tables 4.2.6.8 and 6.1.1.4'
    'S' 'S' 0.1246 0.1234
                         'International Tables Vol C Tables 4.2.6.8 and 6.1.1.4'
_computing_data_collection     'APEX2 (Bruker, 2007)'
_computing_cell_refinement     'SAINT (Bruker, 2007)'
_computing_data_reduction     'SAINT (Bruker, 2007)'
_computing_structure_solution     'SHELXS97 (Sheldrick, 2008))'
_computing_structure_refinement     'SHELXL97 (Sheldrick, 2008)'
_computing_molecular_graphics     'SHELXTL (Sheldrick, 2008)'
_computing_publication_material     'SHELXTL (Sheldrick, 2008)'
loop_
    _atom_site_type_symbol
    _atom_site_label
    _atom_site_fract_x
    _atom_site_fract_y
    _atom_site_fract_z
    _atom_site_U_iso_or_equiv
    _atom_site_adp_type
    _atom_site_calc_flag
    _atom_site_refinement_flags
    _atom_site_occupancy
    _atom_site_symmetry_multiplicity
    _atom_site_disorder_assembly
    _atom_site_disorder_group
    C C1 0.2270(3) 0.3902(5) 0.4101(3) 0.0263(7) Uani d . 1 1 . .
    H H1 0.2189 0.4879 0.3605 0.032 Uiso calc R 1 1 . .
    C C2 0.3319(3) 0.2877(5) 0.4182(3) 0.0272(8) Uani d . 1 1 . .
    H H2 0.3936 0.3209 0.3756 0.033 Uiso calc R 1 1 . .
    C C3 0.2541(3) 0.1005(5) 0.5473(3) 0.0262(8) Uani d . 1 1 . .
    H H3 0.2609 0.0001 0.5948 0.031 Uiso calc R 1 1 . .
    C C4 0.1517(3) 0.2024(5) 0.5411(3) 0.0230(7) Uani d . 1 1 . .
    C C5 0.0473(3) 0.1773(5) 0.6079(3) 0.0261(7) Uani d . 1 1 . .
    N N1 0.1397(2) 0.3496(4) 0.4721(2) 0.0230(6) Uani d . 1 1 . .
    N N2 0.3451(2) 0.1431(4) 0.4860(2) 0.0229(6) Uani d . 1 1 . .
    N N3 0.0314(3) 0.0226(4) 0.6589(3) 0.0333(8) Uani d . 1 1 . .
    H H3C -0.0296 0.0077 0.6965 0.040 Uiso calc R 1 1 . .
    H H3B 0.0820 -0.0639 0.6547 0.040 Uiso calc R 1 1 . .
    O O1 -0.0233(2) 0.3090(4) 0.6107(2) 0.0281(6) Uani d . 1 1 . .
    O O2 0.5178(3) 0.0396(4) 0.3047(2) 0.0364(7) Uani d D 1 1 . .
    H H2B 0.465(3) 0.007(6) 0.255(3) 0.040(13) Uiso d D 1 1 . .
    H H2C 0.562(3) 0.107(5) 0.272(3) 0.045(14) Uiso d D 1 1 . .
    O O3 0.5887(2) 0.2275(4) 0.5292(2) 0.0280(6) Uani d D 1 1 . .
    H H3D 0.627(4) 0.248(7) 0.5901(17) 0.069(18) Uiso d D 1 1 . .
    H H3E 0.620(3) 0.286(5) 0.481(2) 0.033(12) Uiso d D 1 1 . .
    O O4 0.3372(2) 0.5564(4) 0.6316(2) 0.0313(6) Uani d . 1 1 . .
    O O5 0.2000(3) 0.4720(4) 0.7649(2) 0.0364(7) Uani d . 1 1 . .
    O O6 0.1397(2) 0.6869(4) 0.6196(2) 0.0330(6) Uani d . 1 1 . .
    O O7 0.2862(2) 0.7724(4) 0.7689(2) 0.0340(6) Uani d . 1 1 . .
    Cu Cu1 0.0000 0.5000 0.5000 0.0258(2) Uani d S 1 2 . .
    Cu Cu2 0.5000 0.0000 0.5000 0.02044(18) Uani d S 1 2 . .
    S S1 0.23960(7) 0.61972(11) 0.69724(6) 0.0199(2) Uani d . 1 1 . .
loop_
    _atom_site_aniso_label
    _atom_site_aniso_U_11
    _atom_site_aniso_U_22
    _atom_site_aniso_U_33
    _atom_site_aniso_U_12
    _atom_site_aniso_U_13
    _atom_site_aniso_U_23
    C1 0.0328(19) 0.0213(18) 0.0248(16) -0.0008(15) 0.0027(14) 0.0046(14)
    C2 0.0224(17) 0.028(2) 0.0322(18) 0.0006(15) 0.0065(14) 0.0026(15)
    C3 0.0231(17) 0.026(2) 0.0297(16) 0.0046(15) 0.0026(13) 0.0052(15)
    C4 0.0208(17) 0.0205(18) 0.0272(16) 0.0014(13) -0.0011(13) -0.0019(14)
    C5 0.0228(17) 0.0268(19) 0.0282(16) 0.0018(14) 0.0000(14) -0.0001(15)
    N1 0.0220(14) 0.0189(15) 0.0275(14) 0.0025(11) -0.0019(12) 0.0008(11)
    N2 0.0162(13) 0.0230(16) 0.0294(14) 0.0010(11) 0.0021(11) 0.0023(12)
    N3 0.0307(17) 0.0274(18) 0.0445(18) 0.0118(13) 0.0175(15) 0.0125(15)
    O1 0.0254(12) 0.0270(14) 0.0325(12) 0.0096(10) 0.0050(10) 0.0026(11)
    O2 0.0283(14) 0.0500(19) 0.0305(13) -0.0121(13) 0.0003(12) 0.0030(13)
    O3 0.0292(14) 0.0275(15) 0.0263(12) -0.0081(11) -0.0023(11) 0.0035(11)
    O4 0.0297(13) 0.0359(15) 0.0290(12) 0.0042(11) 0.0068(11) 0.0007(11)
    O5 0.0350(15) 0.0319(16) 0.0429(15) 0.0014(12) 0.0080(12) 0.0126(12)
    O6 0.0321(14) 0.0281(15) 0.0358(13) 0.0082(11) -0.0135(11) -0.0032(11)
    O7 0.0360(14) 0.0310(16) 0.0336(13) -0.0032(12) -0.0044(11) -0.0098(12)
    Cu1 0.0225(3) 0.0205(4) 0.0344(3) 0.0111(2) 0.0028(2) 0.0033(2)
    Cu2 0.0126(3) 0.0198(3) 0.0290(3) 0.0020(2) 0.0018(2) 0.0008(2)
    S1 0.0176(4) 0.0204(4) 0.0212(4) 0.0009(3) -0.0011(3) 0.0001(3)
_geom_special_details
;
All e.s.d.'s (except the e.s.d. in the dihedral angle between two l.s. planes)
are estimated using the full covariance matrix. The cell e.s.d.'s are taken
into account individually in the estimation of e.s.d.'s in distances, angles
and torsion angles; correlations between e.s.d.'s in cell parameters are only
used when they are defined by crystal symmetry. An approximate (isotropic)
treatment of cell e.s.d.'s is used for estimating e.s.d.'s involving l.s.
planes.
;
loop_
    _geom_bond_atom_site_label_1
    _geom_bond_atom_site_label_2
    _geom_bond_site_symmetry_1
    _geom_bond_site_symmetry_2
    _geom_bond_distance
    _geom_bond_publ_flag
    Cu1 O1 . . 1.961(3) yes
    Cu1 O6 . . 2.447(3) yes
    Cu1 N1 . . 1.979(3) yes
    Cu1 O1 . 3_566 1.961(3) no
    Cu1 O6 . 3_566 2.447(3) no
    Cu1 N1 . 3_566 1.979(3) no
    Cu2 O2 . . 2.363(2) yes
    Cu2 O3 . . 1.968(3) yes
    Cu2 N2 . . 2.034(2) yes
    Cu2 O2 . 3_656 2.363(2) no
    Cu2 O3 . 3_656 1.968(3) no
    Cu2 N2 . 3_656 2.034(2) no
    S1 O4 . . 1.481(2) no
    S1 O5 . . 1.449(3) no
    S1 O6 . . 1.474(3) no
    S1 O7 . . 1.479(3) no
    O1 C5 . . 1.258(4) no
    O2 H2B . . 0.83(3) no
    O2 H2C . . 0.83(4) no
    O3 H3D . . 0.82(3) no
    O3 H3E . . 0.82(3) no
    N1 C1 . . 1.316(4) no
    N1 C4 . . 1.360(5) no
    N2 C2 . . 1.337(5) no
    N2 C3 . . 1.348(4) no
    N3 C5 . . 1.312(5) no
    N3 H3C . . 0.8600 no
    N3 H3B . . 0.8600 no
    C1 C2 . . 1.399(5) no
    C3 C4 . . 1.374(5) no
    C4 C5 . . 1.489(5) no
    C1 H1 . . 0.9300 no
    C2 H2 . . 0.9300 no
    C3 H3 . . 0.9300 no
loop_
    _geom_contact_atom_site_label_1
    _geom_contact_atom_site_label_2
    _geom_contact_distance
    _geom_contact_site_symmetry_1
    _geom_contact_site_symmetry_2
    _geom_contact_publ_flag
    S1 C4 3.683(4) . . no
    S1 O2 3.479(3) . 4_555 no
    S1 H3B 2.9500 . 1_565 no
    S1 H3C 2.9000 . 2_556 no
    S1 H3 3.0800 . 1_565 no
    S1 H2C 3.01(4) . 3_666 no
    S1 H3E 2.84(3) . 3_666 no
    S1 H3D 2.97(3) . 2_656 no
    S1 H2B 2.74(4) . 4_555 no
    O1 O5 3.207(4) . . no
    O1 N1 2.593(3) . . no
    O1 C4 2.343(4) . . no
    O1 N3 3.165(4) . 2_556 no
    O1 C1 3.187(4) . 3_566 no
    O1 O6 2.921(3) . 3_566 no
    O1 N1 2.966(4) . 3_566 no
    O2 O4 2.845(4) . 4_554 no
    O2 N2 3.110(4) . 3_656 no
    O2 O3 3.044(4) . . no
    O2 N2 3.126(4) . . no
    O2 C2 3.174(5) . . no
    O2 S1 3.479(3) . 4_554 no
    O2 O3 3.106(4) . 3_656 no
    O2 O7 2.815(4) . 3_666 no
    O2 C3 3.152(5) . 3_656 no
    O3 N2 2.845(4) . 3_656 no
    O3 O7 2.687(3) . 2_646 no
    O3 C2 3.100(4) . . no
    O3 O4 2.679(4) . 3_666 no
    O3 O2 3.044(4) . . no
    O3 N2 2.816(3) . . no
    O3 O2 3.106(4) . 3_656 no
    O3 C3 3.181(4) . 3_656 no
    O4 N1 3.177(4) . . no
    O4 C2 3.213(4) . . no
    O4 O2 2.845(4) . 4_555 no
    O4 O3 2.679(4) . 3_666 no
    O4 C1 3.059(4) . . no
    O5 C2 2.949(5) . 4_555 no
    O5 C1 3.180(5) . 4_555 no
    O5 C5 3.252(5) . . no
    O5 N2 3.081(4) . 4_555 no
    O5 C4 3.323(4) . . no
    O5 O1 3.207(4) . . no
    O5 C3 3.393(4) . 4_555 no
    O5 N3 2.862(5) . 2_556 no
    O6 N1 3.247(3) . 3_566 no
    O6 N3 2.820(4) . 1_565 no
    O6 N1 3.043(4) . . no
    O6 O1 2.921(3) . 3_566 no
    O6 C5 3.419(4) . 3_566 no
    O7 O3 2.687(3) . 2_656 no
    O7 C1 3.108(5) . 4_565 no
    O7 O2 2.815(4) . 3_666 no
    O1 H3C 2.7400 . 2_556 no
    O1 H1 2.7100 . 3_566 no
    O2 H3 2.6800 . 3_656 no
    O2 H2 2.6800 . . no
    O3 H2 2.8100 . . no
    O3 H3 2.8800 . 3_656 no
    O4 H2B 2.01(4) . 4_555 no
    O4 H3E 1.87(3) . 3_666 no
    O5 H3C 2.0300 . 2_556 no
    O6 H3B 2.0100 . 1_565 no
    O6 H3 2.7100 . 1_565 no
    O7 H3 2.6600 . 1_565 no
    O7 H3B 2.8300 . 1_565 no
    O7 H2C 2.03(3) . 3_666 no
    O7 H3D 1.87(3) . 2_656 no
    O7 H1 2.2400 . 4_565 no
    O7 H2B 2.90(4) . 4_555 no
    N1 S1 3.439(3) . . no
    N1 O1 2.593(3) . . no
    N1 O4 3.177(4) . . no
    N1 O6 3.043(4) . . no
    N1 N2 2.764(4) . . no
    N1 C5 2.368(4) . . no
    N1 O1 2.966(4) . 3_566 no
    N1 O6 3.247(3) . 3_566 no
    N2 O2 3.126(4) . . no
    N2 O3 2.816(3) . . no
    N2 N1 2.764(4) . . no
    N2 O2 3.110(4) . 3_656 no
    N2 O3 2.845(4) . 3_656 no
    N2 O5 3.081(4) . 4_554 no
    N3 O6 2.820(4) . 1_545 no
    N3 C4 3.428(5) . 3_556 no
    N3 O1 3.165(4) . 2_546 no
    N3 O5 2.862(5) . 2_546 no
    N3 H3 2.7700 . . no
    C1 O4 3.059(4) . . no
    C1 O5 3.180(5) . 4_554 no
    C1 O7 3.108(5) . 4_564 no
    C2 O4 3.213(4) . . no
    C2 O5 2.949(5) . 4_554 no
    C3 O5 3.393(4) . 4_554 no
    C4 O5 3.323(4) . . no
    C4 S1 3.683(4) . . no
    C4 N3 3.428(5) . 3_556 no
    C5 O5 3.252(5) . . no
    C3 H3B 2.7000 . . no
    H1 O1 2.7100 . 3_566 no
    H1 O7 2.2400 . 4_564 no
    H2 O2 2.6800 . . no
    H2 O3 2.8100 . . no
    H2B S1 2.74(4) . 4_554 no
    H2B O4 2.01(4) . 4_554 no
    H2B O7 2.90(4) . 4_554 no
    H2C S1 3.01(4) . 3_666 no
    H2C O7 2.03(3) . 3_666 no
    H2C H3 2.5500 . 3_656 no
    H2C H3D 2.58(5) . 4_554 no
    H3 S1 3.0800 . 1_545 no
    H3 O6 2.7100 . 1_545 no
    H3 O7 2.6600 . 1_545 no
    H3 N3 2.7700 . . no
    H3 H3B 2.2500 . . no
    H3 O2 2.6800 . 3_656 no
    H3 O3 2.8800 . 3_656 no
    H3 H2C 2.5500 . 3_656 no
    H3B S1 2.9500 . 1_545 no
    H3B O6 2.0100 . 1_545 no
    H3B O7 2.8300 . 1_545 no
    H3B C3 2.7000 . . no
    H3B H3 2.2500 . . no
    H3C S1 2.9000 . 2_546 no
    H3C O1 2.7400 . 2_546 no
    H3C O5 2.0300 . 2_546 no
    H3D S1 2.97(3) . 2_646 no
    H3D O7 1.87(3) . 2_646 no
    H3D H2C 2.58(5) . 4_555 no
    H3E S1 2.84(3) . 3_666 no
    H3E O4 1.87(3) . 3_666 no
loop_
    _geom_angle_atom_site_label_1
    _geom_angle_atom_site_label_2
    _geom_angle_atom_site_label_3
    _geom_angle_site_symmetry_1
    _geom_angle_site_symmetry_2
    _geom_angle_site_symmetry_3
    _geom_angle
    _geom_angle_publ_flag
    O1 Cu1 O6 . . . 97.77(10) .
    O1 Cu1 N1 . . . 82.32(10) .
    O1 Cu1 O1 . . 3_566 180.00 .
    O1 Cu1 O6 . . 3_566 82.23(10) no
    O1 Cu1 N1 . . 3_566 97.68(10) .
    O6 Cu1 N1 . . . 86.20(10) .
    O1 Cu1 O6 3_566 . . 82.23(10) no
    O6 Cu1 O6 . . 3_566 180.00 no
    O6 Cu1 N1 . . 3_566 93.80(10) .
    O1 Cu1 N1 3_566 . . 97.68(10) no
    O6 Cu1 N1 3_566 . . 93.80(10) no
    N1 Cu1 N1 . . 3_566 180.00 no
    O1 Cu1 O6 3_566 . 3_566 97.77(10) no
    O1 Cu1 N1 3_566 . 3_566 82.32(10) no
    O6 Cu1 N1 3_566 . 3_566 86.20(10) no
    O2 Cu2 O3 . . . 88.84(10) .
    O2 Cu2 N2 . . . 90.30(10) .
    O2 Cu2 O2 . . 3_656 180.00 no
    O2 Cu2 O3 . . 3_656 91.16(10) .
    O2 Cu2 N2 . . 3_656 89.70(10) .
    O3 Cu2 N2 . . . 89.41(11) .
    O2 Cu2 O3 3_656 . . 91.16(10) no
    O3 Cu2 O3 . . 3_656 180.00 no
    O3 Cu2 N2 . . 3_656 90.59(11) .
    O2 Cu2 N2 3_656 . . 89.70(10) no
    O3 Cu2 N2 3_656 . . 90.59(11) no
    N2 Cu2 N2 . . 3_656 180.00 no
    O2 Cu2 O3 3_656 . 3_656 88.84(10) no
    O2 Cu2 N2 3_656 . 3_656 90.30(10) no
    O3 Cu2 N2 3_656 . 3_656 89.41(11) no
    O4 S1 O5 . . . 109.61(17) no
    O4 S1 O6 . . . 109.82(14) no
    O4 S1 O7 . . . 107.53(14) no
    O5 S1 O6 . . . 110.07(17) no
    O5 S1 O7 . . . 111.47(15) no
    O6 S1 O7 . . . 108.29(16) no
    Cu1 O1 C5 . . . 114.4(2) no
    Cu1 O6 S1 . . . 125.95(17) no
    Cu2 O2 H2B . . . 123(3) no
    Cu2 O2 H2C . . . 130(3) no
    H2B O2 H2C . . . 105(4) no
    Cu2 O3 H3D . . . 122(3) no
    Cu2 O3 H3E . . . 125(2) no
    H3D O3 H3E . . . 107(4) no
    Cu1 N1 C4 . . . 112.6(2) no
    C1 N1 C4 . . . 118.7(3) no
    Cu1 N1 C1 . . . 127.8(2) no
    C2 N2 C3 . . . 117.6(3) no
    Cu2 N2 C2 . . . 120.7(2) no
    Cu2 N2 C3 . . . 121.7(2) no
    C5 N3 H3C . . . 120.00 no
    C5 N3 H3B . . . 120.00 no
    H3B N3 H3C . . . 120.00 no
    N1 C1 C2 . . . 120.6(3) no
    N2 C2 C1 . . . 121.3(3) no
    N2 C3 C4 . . . 121.4(3) no
    N1 C4 C5 . . . 112.3(3) no
    C3 C4 C5 . . . 127.2(3) no
    N1 C4 C3 . . . 120.4(3) no
    N3 C5 C4 . . . 120.1(3) no
    O1 C5 N3 . . . 123.1(3) no
    O1 C5 C4 . . . 116.8(3) no
    N1 C1 H1 . . . 120.00 no
    C2 C1 H1 . . . 120.00 no
    N2 C2 H2 . . . 119.00 no
    C1 C2 H2 . . . 119.00 no
    N2 C3 H3 . . . 119.00 no
    C4 C3 H3 . . . 119.00 no
loop_
    _geom_torsion_atom_site_label_1
    _geom_torsion_atom_site_label_2
    _geom_torsion_atom_site_label_3
    _geom_torsion_atom_site_label_4
    _geom_torsion_site_symmetry_1
    _geom_torsion_site_symmetry_2
    _geom_torsion_site_symmetry_3
    _geom_torsion_site_symmetry_4
    _geom_torsion
    _geom_torsion_publ_flag
    O6 Cu1 O1 C5 . . . . -91.3(2) no
    N1 Cu1 O1 C5 . . . . -6.2(2) no
    O6 Cu1 O1 C5 3_566 . . . 88.7(2) no
    N1 Cu1 O1 C5 3_566 . . . 173.8(2) no
    O1 Cu1 O6 S1 . . . . 41.74(18) no
    N1 Cu1 O6 S1 . . . . -39.97(17) no
    O1 Cu1 O6 S1 3_566 . . . -138.26(18) no
    N1 Cu1 O6 S1 3_566 . . . 140.03(17) no
    O1 Cu1 N1 C4 . . . . -1.9(2) no
    O6 Cu1 N1 C4 . . . . 96.4(2) no
    O1 Cu1 N1 C4 3_566 . . . 178.1(2) no
    O1 Cu1 N1 C1 . . . . -170.8(3) no
    O6 Cu1 N1 C1 . . . . -72.5(3) no
    O1 Cu1 N1 C1 3_566 . . . 9.2(3) no
    O6 Cu1 N1 C1 3_566 . . . 107.6(3) no
    O6 Cu1 N1 C4 3_566 . . . -83.6(2) no
    O3 Cu2 N2 C3 . . . . -126.7(3) no
    O2 Cu2 N2 C3 3_656 . . . -35.5(3) no
    O2 Cu2 N2 C3 . . . . 144.5(3) no
    O2 Cu2 N2 C2 . . . . -38.0(3) no
    O3 Cu2 N2 C2 . . . . 50.8(3) no
    O2 Cu2 N2 C2 3_656 . . . 142.0(3) no
    O3 Cu2 N2 C2 3_656 . . . -129.2(3) no
    O3 Cu2 N2 C3 3_656 . . . 53.3(3) no
    O5 S1 O6 Cu1 . . . . -47.0(2) no
    O7 S1 O6 Cu1 . . . . -169.06(14) no
    O4 S1 O6 Cu1 . . . . 73.8(2) no
    Cu1 O1 C5 C4 . . . . 12.7(4) no
    Cu1 O1 C5 N3 . . . . -166.3(3) no
    C4 N1 C1 C2 . . . . -2.3(5) no
    Cu1 N1 C1 C2 . . . . 166.0(3) no
    Cu1 N1 C4 C5 . . . . 8.4(4) no
    C1 N1 C4 C5 . . . . 178.4(3) no
    Cu1 N1 C4 C3 . . . . -168.8(3) no
    C1 N1 C4 C3 . . . . 1.2(5) no
    C3 N2 C2 C1 . . . . -0.7(5) no
    C2 N2 C3 C4 . . . . -0.4(5) no
    Cu2 N2 C3 C4 . . . . 177.2(3) no
    Cu2 N2 C2 C1 . . . . -178.3(3) no
    N1 C1 C2 N2 . . . . 2.1(5) no
    N2 C3 C4 N1 . . . . 0.2(5) no
    N2 C3 C4 C5 . . . . -176.6(3) no
    N1 C4 C5 O1 . . . . -14.2(5) no
    C3 C4 C5 N3 . . . . -18.3(6) no
    N1 C4 C5 N3 . . . . 164.8(3) no
    C3 C4 C5 O1 . . . . 162.7(4) no
loop_
    _geom_hbond_atom_site_label_D
    _geom_hbond_atom_site_label_H
    _geom_hbond_atom_site_label_A
    _geom_hbond_site_symmetry_A
    _geom_hbond_distance_DH
    _geom_hbond_distance_HA
    _geom_hbond_distance_DA
    _geom_hbond_angle_DHA
    _geom_hbond_publ_flag
    O2 H2B O4 4_554 0.83(3) 2.01(4) 2.845(4) 177(5) yes
    O2 H2C O7 3_666 0.83(4) 2.03(3) 2.815(4) 159(3) yes
    O3 H3D O7 2_646 0.82(3) 1.87(3) 2.687(3) 175(5) yes
    O3 H3E O4 3_666 0.82(3) 1.87(3) 2.679(4) 169(3) yes
    N3 H3B O6 1_545 0.8600 2.0100 2.820(4) 157.00 yes
    N3 H3C O5 2_546 0.8600 2.0300 2.862(5) 162.00 yes
    C1 H1 O7 4_564 0.9300 2.2400 3.108(5) 154.00 yes
data_global
_journal_date_recd_electronic     2012-06-27
_journal_date_accepted     2012-07-12
_journal_name_full     'Acta Crystallographica, Section E'
_journal_year     2012
_journal_volume     68
_journal_issue      8
_journal_page_first     m1082
_journal_page_last     m1083
_journal_paper_category     QM
_journal_paper_doi     10.1107/S1600536812031844
_journal_coeditor_code     XU5585
_publ_contact_author
;
   Shirvan, Sadif A.
   Department of Chemistry
   Omidieh Branch
   Islamic Azad University
   Omidieh
   Iran
;
_publ_contact_author_email     'sadif.shirvan1@gmail.com'
_publ_contact_author_fax     '0098 0652-3222533'
_publ_contact_author_phone     '0098 0652-3222533'
_publ_section_title
;\
<i>catena</i>-Poly[[tetraaquacopper(II)]-\m-pyrazine-2-carboxamide-\
\k^3^<i>N</i>^4^:<i>N</i>^1^,<i>O</i>-[bis(sulfato-\k<i>O</i>)copper(II)]-\
\m-pyrazine-2-carboxamide-\k^3^<i>N</i>^1^,<i>O</i>:<i>N</i>^4^]
;
loop_
    _publ_author_name
    _publ_author_address
    'Shirvan, Sadif A.'
;      Department of Chemistry
       Omidieh Branch
       Islamic Azad University
       Omidieh
       Iran
;
    'Haydari Dezfuli, Sara'
;      Department of Chemistry
       Omidieh Branch
       Islamic Azad University
       Omidieh
       Iran
;
