# Supplementary material for: catena-Poly[[tetra­aqua­copper(II)]-μ-pyrazine-2-carboxamide-κ3 N 4:N 1,O-[bis­(sulfato-κO)copper(II)]-μ-pyrazine-2-carboxamide-κ3 N 1,O:N 4]
Source: Acta Crystallogr Sect E Struct Rep Online. 2012 Jul 18;68(Pt 8):m1082–3. doi: 10.1107/S1600536812031844 (PMC3414139; doi:10.1107/S1600536812031844)
Supplement: Supplementary file 2 [file e-68-m1082-Isup2.hkl]

# 
# h,k,l, Fc-squared, Fo-squared, sigma(Fo-squared) and status flag 
# 
data_I
_shelx_title '10' 
_shelx_refln_list_code          4 
_shelx_F_calc_maximum      172.86 
_exptl_crystal_F_000       268.00 
_reflns_d_resolution_high  0.8107 
 
loop_ 
 _symmetry_equiv_pos_as_xyz 
 'x, y, z' 
 '-x, y+1/2, -z+1/2' 
 '-x, -y, -z' 
 'x, -y-1/2, z-1/2' 
 
_cell_length_a    11.2699 
_cell_length_b     7.3799 
_cell_length_c    11.8669 
_cell_angle_alpha  90.000 
_cell_angle_beta   95.267 
_cell_angle_gamma  90.000 
 
_shelx_F_squared_multiplier     1.000 
 
loop_ 
 _refln_index_h 
 _refln_index_k 
 _refln_index_l 
 _refln_F_squared_calc 
 _refln_F_squared_meas 
 _refln_F_squared_sigma 
 _refln_observed_status 
   1   0   0      961.09     1068.89     53.42 o 
   2   0   0      723.71      781.42     37.06 o 
   3   0   0      362.09      361.76     21.01 o 
   4   0   0    20998.61    22464.82   2988.68 o 
   5   0   0      488.12      509.22     29.59 o 
   6   0   0     9344.38    10116.60    763.09 o 
   7   0   0       43.66       56.30     17.21 o 
   8   0   0     9558.57     8638.29   2204.74 o 
   9   0   0      185.06      196.80     27.29 o 
  10   0   0       59.78       49.89     25.28 o 
  11   0   0     1965.96     2003.28     32.86 o 
  12   0   0     2755.94     2501.60     38.69 o 
  13   0   0       19.35       62.70     39.02 o 
   1   1   0      346.43      708.84     21.36 o 
   2   1   0     1018.55      924.43     28.66 o 
   3   1   0       45.23       53.92     11.78 o 
   4   1   0      170.98      190.87     13.41 o 
   5   1   0     2574.17     2890.60    142.48 o 
   6   1   0       58.83       61.36     12.75 o 
   7   1   0      712.82      780.34     40.12 o 
   8   1   0      374.90      333.10     30.35 o 
   9   1   0        9.09       24.75     16.77 o 
  10   1   0       70.74       75.20     19.13 o 
  11   1   0      130.57      145.83     19.69 o 
  12   1   0        2.36        6.19     21.47 o 
  13   1   0      137.33      114.20     24.11 o 
   0   2   0     4608.43     5338.37    105.23 o 
   1   2   0      163.97      197.82     20.03 o 
   2   2   0    10190.53    11230.25    297.45 o 
   3   2   0      941.41      999.84     35.21 o 
   4   2   0    20166.38    21005.15    497.59 o 
   5   2   0        7.16       13.43     11.23 o 
   6   2   0     6180.97     5583.03    684.70 o 
   7   2   0     2806.74     2651.38    133.09 o 
   8   2   0     3157.04     3035.51     55.57 o 
   9   2   0      109.25      114.95     18.32 o 
  10   2   0     2574.10     2486.55     81.42 o 
  11   2   0       31.35       53.92     19.92 o 
  12   2   0     1094.06     1081.29     37.76 o 
  13   2   0       39.16       62.26     23.80 o 
   1   3   0      236.60      339.19     18.71 o 
   2   3   0       14.24       28.55     14.34 o 
   3   3   0      110.11      137.79     15.09 o 
   4   3   0       94.60       75.16     14.87 o 
   5   3   0       26.30       27.30     11.42 o 
   6   3   0        0.57        1.23     12.61 o 
   7   3   0       19.40       27.29     13.01 o 
   8   3   0     1024.43     1035.63     37.49 o 
   9   3   0      377.09      364.74     17.01 o 
  10   3   0       41.65       64.79     16.51 o 
  11   3   0      190.80      194.85     17.98 o 
  12   3   0      136.37      116.52     21.00 o 
  13   3   0      210.22      215.86     30.07 o 
   0   4   0     5423.37     5589.43    170.22 o 
   1   4   0      200.19      176.75     18.08 o 
   2   4   0    14721.62    15826.19    353.17 o 
   3   4   0      140.56      132.58     13.19 o 
   4   4   0     2475.43     2427.86     95.73 o 
   5   4   0        7.61       24.85     15.06 o 
   6   4   0     7273.49     7277.55    202.93 o 
   7   4   0      309.14      334.03     16.02 o 
   8   4   0      122.30      132.07     17.83 o 
   9   4   0      536.61      515.48     25.60 o 
  10   4   0     4607.01     4497.59    183.08 o 
  11   4   0       65.64       64.65     24.38 o 
  12   4   0      240.58      300.15     32.35 o 
   1   5   0      102.65       91.11     13.69 o 
   2   5   0      822.58      848.06     17.01 o 
   3   5   0      894.96      845.81     38.97 o 
   4   5   0      267.96      283.06     22.86 o 
   5   5   0      302.49      297.27     16.26 o 
   6   5   0      189.48      164.10     16.61 o 
   7   5   0      282.89      281.43     14.58 o 
   8   5   0       39.64       34.07     15.66 o 
   9   5   0        1.81        0.00     19.20 o 
  10   5   0        9.65        3.09     24.33 o 
  11   5   0       13.71       10.85     22.85 o 
   0   6   0     3739.94     3920.30     44.56 o 
   1   6   0      781.98      828.36     23.55 o 
   2   6   0     5129.79     5181.81     37.65 o 
   3   6   0       19.92       38.14     14.33 o 
   4   6   0     1249.12     1239.20     57.08 o 
   5   6   0        8.53        0.00     15.95 o 
   6   6   0     3870.67     3711.19    118.38 o 
   7   6   0       21.51        8.82     16.88 o 
   8   6   0     1263.55     1163.45     36.85 o 
   9   6   0        7.01       18.08     20.65 o 
  10   6   0      559.89      566.33     24.76 o 
   1   7   0      237.71      227.76     23.26 o 
   2   7   0        9.56       22.46     15.87 o 
   3   7   0      119.39      120.48     18.86 o 
   4   7   0       38.06       46.75     16.32 o 
   5   7   0      133.34      127.77     16.73 o 
   6   7   0       81.04       96.44     18.46 o 
   7   7   0      111.37      111.78     17.84 o 
   8   7   0        0.23        0.00     20.09 o 
   0   8   0     1841.40     2046.28     43.17 o 
   1   8   0       69.80       94.19     18.29 o 
   2   8   0       62.70       96.34     20.20 o 
   3   8   0       13.03       22.53     17.67 o 
   4   8   0     2522.10     2524.95    162.97 o 
   5   8   0       50.65       77.74     21.63 o 
   6   8   0       23.08       35.74     23.56 o 
   1   9   0        9.51       26.83     18.59 o 
   2   9   0       16.10       45.48     24.77 o 
 -13   1   1     1720.16     1615.29     44.82 o 
 -12   1   1       46.02       36.42     17.48 o 
 -11   1   1      231.31      240.11     19.51 o 
 -10   1   1       45.99       47.31     16.27 o 
  -9   1   1     4131.40     3890.19    118.74 o 
  -8   1   1      378.83      379.11     19.44 o 
  -7   1   1     2474.69     2403.16     80.21 o 
  -6   1   1      293.43      310.21     17.36 o 
  -5   1   1     4366.56     3959.45    183.39 o 
  -4   1   1     1630.44     1712.94    110.22 o 
  -3   1   1     1282.29     1320.96     42.38 o 
  -2   1   1     1290.61     1365.22     45.95 o 
   0   1   1       20.81       19.00     16.46 o 
   1   1   1     4188.84     4449.01    320.11 o 
   2   1   1     1252.25     1353.82     49.21 o 
   3   1   1    18560.69    19440.71    342.64 o 
   4   1   1       35.52       28.95      8.64 o 
   5   1   1    10772.56    11504.54    301.10 o 
   6   1   1      219.34      249.93     10.11 o 
   7   1   1     8236.84     8598.98    370.43 o 
   8   1   1      595.10      614.97     23.99 o 
   9   1   1     5118.10     5383.57    252.12 o 
  10   1   1      309.88      320.24     15.47 o 
  11   1   1     2323.60     2143.81     54.45 o 
  12   1   1        0.87        9.53     20.48 o 
  13   1   1     1395.04     1305.46     39.97 o 
 -13   2   1       11.70        3.59     19.77 o 
 -12   2   1        8.81       18.42     18.93 o 
 -11   2   1      102.17       99.29     19.83 o 
 -10   2   1     1491.56     1381.09     74.65 o 
  -9   2   1       57.11       59.73     18.09 o 
  -8   2   1      438.14      460.11     16.49 o 
  -7   2   1      424.53      444.79     18.22 o 
  -6   2   1     2358.90     2316.11     76.12 o 
  -5   2   1        0.71        8.00     12.86 o 
  -4   2   1      570.06      751.77     26.20 o 
  -3   2   1       40.08       37.33     19.40 o 
  -2   2   1     3490.78     3689.22     92.66 o 
  -1   2   1      482.89      561.51     25.81 o 
   0   2   1     4704.58     5236.62     66.88 o 
   1   2   1     3696.02     4163.64    170.50 o 
   2   2   1     4624.84     5300.91    159.36 o 
   3   2   1       52.94       69.57     10.64 o 
   4   2   1     1893.21     1850.65     40.38 o 
   5   2   1      326.55      302.74      9.82 o 
   6   2   1      164.56      182.29     10.92 o 
   7   2   1        6.10        3.68     11.37 o 
   8   2   1      634.01      667.71     19.97 o 
   9   2   1     1643.24     1429.73    164.79 o 
  10   2   1      565.35      578.84     47.12 o 
  11   2   1     1137.12     1107.26     39.78 o 
  12   2   1      454.47      480.18     27.25 o 
  13   2   1      413.86      415.42    103.45 o 
 -13   3   1      163.95      181.22     20.90 o 
 -12   3   1      179.21      167.28     22.71 o 
 -11   3   1     2640.72     2571.04    141.85 o 
 -10   3   1       58.63       56.74     16.63 o 
  -9   3   1      332.96      343.22     19.64 o 
  -8   3   1      168.06      161.25     17.18 o 
  -7   3   1     4429.77     4136.33    137.12 o 
  -6   3   1       15.91        6.80     13.92 o 
  -5   3   1     2796.37     2673.04     84.50 o 
  -4   3   1       51.95       68.92     13.41 o 
  -3   3   1    11062.40    11754.21    486.11 o 
  -2   3   1      140.94      206.67     21.43 o 
  -1   3   1     3185.70     3054.27     74.47 o 
   0   3   1      922.48     1007.15     34.96 o 
   1   3   1     2203.12     2024.55     70.63 o 
   2   3   1        0.50       13.87     10.94 o 
   3   3   1     9618.95    10512.81    313.43 o 
   4   3   1     1026.58     1189.36     40.93 o 
   5   3   1     6832.44     6884.17    157.93 o 
   6   3   1      292.36      296.45     15.54 o 
   7   3   1      448.68      434.57     15.80 o 
   8   3   1      728.17      766.03     38.19 o 
   9   3   1     3427.10     3450.18    147.14 o 
  10   3   1        0.69       47.76     22.73 o 
  11   3   1     1282.36     1332.25     50.16 o 
  12   3   1      103.57       80.77     24.84 o 
 -12   4   1        5.29       21.74     28.34 o 
 -11   4   1       46.94       43.13     20.97 o 
 -10   4   1       97.39      114.66     20.20 o 
  -9   4   1      239.37      219.95     19.68 o 
  -8   4   1       53.97       51.90     16.36 o 
  -7   4   1      134.61      157.36     15.79 o 
  -6   4   1       74.53       66.04     14.82 o 
  -5   4   1       24.40       39.10     13.94 o 
  -4   4   1      119.22      111.65     16.87 o 
  -3   4   1     2573.45     2704.46     71.93 o 
  -2   4   1      451.19      560.96     16.18 o 
  -1   4   1        1.82       12.92     14.34 o 
   0   4   1       23.59       33.73     17.00 o 
   1   4   1       87.01      107.66     14.91 o 
   2   4   1     1516.06     1486.33     75.72 o 
   3   4   1     1261.23     1268.74     59.65 o 
   4   4   1      417.17      421.45     20.27 o 
   5   4   1       14.80       27.98     14.21 o 
   6   4   1       21.86       26.66     13.44 o 
   7   4   1       19.46       14.48     14.61 o 
   8   4   1       13.77        9.57     17.16 o 
   9   4   1        0.54        6.44     18.88 o 
  10   4   1       17.39       27.08     22.12 o 
  11   4   1        5.86        0.00     25.85 o 
  12   4   1       49.78       20.79     27.30 o 
 -11   5   1     1788.12     1711.22     90.58 o 
 -10   5   1      104.75       86.05     29.01 o 
  -9   5   1      470.22      438.59     19.34 o 
  -8   5   1        0.85        2.40     17.93 o 
  -7   5   1     2557.41     2620.64     91.84 o 
  -6   5   1       13.57       20.28     13.99 o 
  -5   5   1      172.74      164.40     14.10 o 
  -4   5   1      540.30      531.05     18.92 o 
  -3   5   1     6934.67     6937.62    256.48 o 
  -2   5   1       84.58      105.12     21.86 o 
  -1   5   1     1949.87     2054.44     52.02 o 
   0   5   1       53.57       90.41     13.06 o 
   1   5   1     7096.92     6888.51    519.57 o 
   2   5   1       36.60       28.44     14.10 o 
   3   5   1     3255.20     3113.01    155.17 o 
   4   5   1      171.39      174.29     15.44 o 
   5   5   1     4240.07     4186.10    148.79 o 
   6   5   1      365.42      393.77     26.71 o 
   7   5   1     2253.59     2420.50     56.79 o 
   8   5   1        0.12       11.08     17.09 o 
   9   5   1     3265.50     3045.58     72.04 o 
  10   5   1       49.76       49.14     22.22 o 
  11   5   1      999.36      928.13     58.26 o 
 -10   6   1       35.11       37.85     22.77 o 
  -9   6   1      206.96      207.37     19.09 o 
  -8   6   1     1265.29     1205.54     53.05 o 
  -7   6   1       30.28       35.63     16.99 o 
  -6   6   1      366.65      381.25     17.50 o 
  -5   6   1        1.96       30.42     17.00 o 
  -4   6   1     1788.19     1778.45     86.14 o 
  -3   6   1       24.09       25.90     17.56 o 
  -2   6   1        4.83        0.00     17.94 o 
  -1   6   1        6.99       18.45     16.41 o 
   0   6   1      839.71      859.13     24.79 o 
   1   6   1        2.14       11.74     17.47 o 
   2   6   1     3114.78     3041.77    270.29 o 
   3   6   1      691.30      664.90     55.33 o 
   4   6   1     1314.07     1285.12     49.86 o 
   5   6   1      176.18      168.84     14.80 o 
   6   6   1      563.65      582.99     44.61 o 
   7   6   1      674.62      681.37     26.72 o 
   8   6   1        4.92       38.02     16.70 o 
   9   6   1       13.58       35.59     18.57 o 
  10   6   1       65.20       74.19     20.71 o 
  -8   7   1       15.33       34.71     26.57 o 
  -7   7   1     1288.18     1269.42     40.44 o 
  -6   7   1      176.26      168.99     16.92 o 
  -5   7   1     2654.71     2668.36    124.00 o 
  -4   7   1        0.19       20.95     17.55 o 
  -3   7   1       13.86       20.34     18.71 o 
  -2   7   1        6.09       21.75     18.75 o 
  -1   7   1     3357.85     3503.50    166.32 o 
   0   7   1        0.54        4.24     15.43 o 
   1   7   1      864.62      871.10     52.59 o 
   2   7   1       13.42        7.06     19.45 o 
   3   7   1     1025.52     1075.95    102.88 o 
   4   7   1        5.93       21.63     16.32 o 
   5   7   1      787.36      810.69     67.92 o 
   6   7   1      243.09      208.37     19.09 o 
   7   7   1     2279.32     2198.70     74.83 o 
   8   7   1       77.48       81.95     18.64 o 
  -6   8   1      149.01      190.50     22.96 o 
  -5   8   1       70.43       56.90     17.82 o 
  -4   8   1      155.02      187.56     18.80 o 
  -3   8   1       15.04       29.37     21.48 o 
  -2   8   1      435.70      483.02     21.37 o 
  -1   8   1       22.44       24.58     18.31 o 
   0   8   1       32.64       21.21     18.49 o 
   1   8   1       42.35       84.18     18.16 o 
   2   8   1       14.03       17.84     16.36 o 
   3   8   1      316.56      299.96     19.19 o 
   4   8   1       32.36       52.28     26.87 o 
   5   8   1       11.06       39.87     30.34 o 
   6   8   1      224.03      240.79     24.89 o 
  -1   9   1      859.58      790.20     57.73 o 
   0   9   1        2.29        2.59     20.24 o 
   1   9   1      495.45      444.25     34.60 o 
 -13   0   2       47.63        0.00     28.73 o 
 -12   0   2      852.98      846.06     35.85 o 
 -11   0   2      644.85      609.52     33.94 o 
 -10   0   2     1136.59     1020.76     32.88 o 
  -9   0   2      773.18      672.88     21.84 o 
  -8   0   2     2848.48     2534.77    133.11 o 
  -7   0   2      479.62      514.47     21.61 o 
  -6   0   2     7021.21     7255.95    718.15 o 
  -5   0   2      394.67      374.30     57.47 o 
  -4   0   2       55.62       95.88     37.14 o 
  -3   0   2      808.15      787.59     34.11 o 
  -2   0   2    27968.39    25230.46    196.47 o 
  -1   0   2     2278.01     2304.64     42.90 o 
   0   0   2    11895.54    11845.50     74.59 o 
   1   0   2     1959.08     2486.46     40.04 o 
   2   0   2     7649.10     9810.23    140.93 o 
   3   0   2      628.76      681.78     20.59 o 
   4   0   2      662.46      843.42     46.01 o 
   5   0   2        9.27       12.46     14.54 o 
   6   0   2    10585.81    11063.29    378.25 o 
   7   0   2      795.29      802.30     34.62 o 
   8   0   2     3667.51     3645.57    166.76 o 
   9   0   2     1379.84     1383.39     63.95 o 
  10   0   2     1029.55     1029.29     70.70 o 
  11   0   2       89.71       95.17     18.62 o 
  12   0   2     2971.26     3119.86    407.15 o 
  13   0   2      259.11      227.83     50.92 o 
 -13   1   2       65.89       70.44     23.49 o 
 -12   1   2        0.31        0.00     19.93 o 
 -11   1   2      811.42      763.42     20.90 o 
 -10   1   2       62.85       66.10     16.79 o 
  -9   1   2     2693.83     2478.22     87.47 o 
  -8   1   2       12.75        5.59     13.10 o 
  -7   1   2      421.04      378.01     20.99 o 
  -6   1   2      303.18      287.17     21.45 o 
  -5   1   2      700.04      814.24     36.48 o 
  -4   1   2        3.56       16.29     23.87 o 
  -3   1   2     9564.82    10156.26    514.03 o 
  -2   1   2     2857.98     3023.00    202.02 o 
  -1   1   2     4030.70     4169.61    376.15 o 
   0   1   2      663.60      732.16     64.46 o 
   1   1   2    16936.08    16975.55   1404.85 o 
   2   1   2     7743.92     8066.55    418.16 o 
   3   1   2      385.63      393.84     14.67 o 
   4   1   2     2593.54     3217.48     64.05 o 
   5   1   2      241.32      248.08     11.69 o 
   6   1   2      675.95      738.66     26.77 o 
   7   1   2      112.70      104.08     10.41 o 
   8   1   2      734.07      770.77     22.30 o 
   9   1   2       40.36       66.26     13.72 o 
  10   1   2      199.12      205.71     16.42 o 
  11   1   2       64.49       80.65     17.01 o 
  12   1   2      371.34      341.00     25.65 o 
  13   1   2       97.42      102.25     40.22 o 
 -13   2   2      225.89      258.51     20.58 o 
 -12   2   2     1371.83     1318.69     56.49 o 
 -11   2   2      176.54      208.44     20.97 o 
 -10   2   2     3093.73     2835.81     99.42 o 
  -9   2   2        0.66       24.78     15.79 o 
  -8   2   2     3056.08     2887.74    165.43 o 
  -7   2   2      792.56      747.34     36.53 o 
  -6   2   2     3807.08     3597.24    393.41 o 
  -5   2   2      338.16      333.14     23.51 o 
  -4   2   2    18321.08     3096.99     42.91 o 
  -3   2   2     1834.76     2029.70    150.71 o 
  -2   2   2       43.07       36.86     14.72 o 
  -1   2   2     1001.93     1027.59     80.59 o 
   0   2   2      119.81      139.69     19.60 o 
   1   2   2      267.20      258.65     18.14 o 
   2   2   2    12803.54    13057.91    974.67 o 
   3   2   2      344.20      353.97     15.54 o 
   4   2   2     4148.05     4145.53     97.76 o 
   5   2   2     2292.30     2497.04     63.00 o 
   6   2   2     1649.57     1660.51     45.93 o 
   7   2   2       89.83      101.89     10.27 o 
   8   2   2     3589.50     3806.94    132.89 o 
   9   2   2      166.98      175.08     13.74 o 
  10   2   2     1194.71     1243.33     61.18 o 
  11   2   2       20.46       25.91     15.70 o 
  12   2   2      381.08      307.03    108.76 o 
  13   2   2      231.07      221.99     28.65 o 
 -13   3   2      223.72      254.28     20.84 o 
 -12   3   2       36.32       16.38     19.61 o 
 -11   3   2      751.90      745.90     32.00 o 
 -10   3   2       32.79       22.11     22.44 o 
  -9   3   2      616.87      604.50     35.40 o 
  -8   3   2       31.13       39.89     17.10 o 
  -7   3   2     2105.27     2061.40     55.66 o 
  -6   3   2       10.40       15.78     14.23 o 
  -5   3   2     1011.53      974.83     54.66 o 
  -4   3   2       10.46       24.24     21.08 o 
  -3   3   2        3.36        0.00     17.55 o 
  -2   3   2     1020.20     1048.48     64.49 o 
  -1   3   2      164.68      157.60     18.82 o 
   0   3   2     3346.98     3688.68    171.87 o 
   1   3   2     1239.55     1321.40     80.07 o 
   2   3   2       18.86       16.35     12.34 o 
   3   3   2        7.36       21.69      9.84 o 
   4   3   2     1852.94     1899.22     65.75 o 
   5   3   2      203.21      221.18     11.50 o 
   6   3   2      264.07      287.97     11.36 o 
   7   3   2      328.03      341.26     13.05 o 
   8   3   2      577.44      583.87     24.69 o 
   9   3   2       40.82       57.58     16.30 o 
  10   3   2      228.73      255.35     18.60 o 
  11   3   2       65.93       20.85     26.83 o 
  12   3   2      305.98      279.21     28.59 o 
 -12   4   2     2190.83     2024.71     76.43 o 
 -11   4   2       18.53       19.13     18.60 o 
 -10   4   2      715.13      660.43     48.96 o 
  -9   4   2        7.52       19.43     19.21 o 
  -8   4   2     3511.91     3428.95    134.95 o 
  -7   4   2      228.67      201.85     14.84 o 
  -6   4   2      451.00      420.37     17.33 o 
  -5   4   2        0.07        0.47     15.53 o 
  -4   4   2     4869.04     5028.61    184.37 o 
  -3   4   2      256.66      248.71     19.98 o 
  -2   4   2     6203.77     6613.63    458.60 o 
  -1   4   2      812.39      849.04     30.79 o 
   0   4   2     3109.32     3004.03    130.74 o 
   1   4   2      140.97      160.99     13.09 o 
   2   4   2     3912.26     3990.47    201.05 o 
   3   4   2      495.66      535.17     23.37 o 
   4   4   2     4465.57     4593.39    155.69 o 
   5   4   2     1080.94     1119.13     37.62 o 
   6   4   2      764.30      877.62     21.64 o 
   7   4   2      469.75      476.69     15.75 o 
   8   4   2     2503.43     2570.66     41.92 o 
   9   4   2       44.66       45.28     14.36 o 
  10   4   2     1129.22     1104.30    200.04 o 
  11   4   2      620.32      575.69     28.61 o 
  12   4   2     1490.21     1636.01     43.91 o 
 -11   5   2      146.47      142.42     23.17 o 
 -10   5   2      141.69      158.81     26.80 o 
  -9   5   2      160.48      160.23     17.65 o 
  -8   5   2       90.39      100.69     16.38 o 
  -7   5   2       13.45       33.80     13.79 o 
  -6   5   2        0.02        2.10     16.44 o 
  -5   5   2      133.33      182.07     18.22 o 
  -4   5   2       99.10       93.67     17.42 o 
  -3   5   2       80.41       60.50     17.26 o 
  -2   5   2       42.70       36.75     13.06 o 
  -1   5   2     1529.48     1597.82     93.17 o 
   0   5   2       26.43       15.64     20.06 o 
   1   5   2      445.38      482.62     28.03 o 
   2   5   2      490.90      510.78     55.80 o 
   3   5   2      275.94      265.92     15.88 o 
   4   5   2      171.74      168.85     16.75 o 
   5   5   2       11.16       15.34     13.07 o 
   6   5   2     1440.84     1471.10     75.76 o 
   7   5   2      163.15      153.25     48.79 o 
   8   5   2      106.22      101.33     20.67 o 
   9   5   2      161.24      163.08     17.38 o 
  10   5   2      510.65      464.95     19.90 o 
  11   5   2        0.59       18.24     21.42 o 
 -10   6   2      541.27      585.46     89.05 o 
  -9   6   2        6.95        0.00     20.97 o 
  -8   6   2     2087.62     2007.02     89.03 o 
  -7   6   2       20.90       35.27     18.48 o 
  -6   6   2     2183.55     2170.99     82.04 o 
  -5   6   2       80.98       82.39     15.79 o 
  -4   6   2     1537.02     1608.80     59.40 o 
  -3   6   2      137.98      158.62     17.79 o 
  -2   6   2     2491.30     2500.63     83.73 o 
  -1   6   2       23.93       18.87     12.59 o 
   0   6   2     3049.76     3076.41    137.22 o 
   1   6   2       16.83       27.56     13.63 o 
   2   6   2     1251.86     1285.43    101.83 o 
   3   6   2       37.12       50.26     15.93 o 
   4   6   2     1436.82     1289.04    308.15 o 
   5   6   2      209.60      168.94     19.33 o 
   6   6   2     2388.24     2345.37    106.39 o 
   7   6   2        4.01        6.18     18.03 o 
   8   6   2      933.80      951.10     25.00 o 
   9   6   2        1.85       17.14     24.67 o 
  10   6   2      415.11      381.66     29.39 o 
  -8   7   2        0.19        0.00     21.38 o 
  -7   7   2      178.71      172.71     20.61 o 
  -6   7   2       16.72       14.86     18.22 o 
  -5   7   2     1282.48     1284.83     58.19 o 
  -4   7   2      510.83      489.81     22.40 o 
  -3   7   2      264.89      281.23     15.04 o 
  -2   7   2       31.01       30.00     13.18 o 
  -1   7   2     1435.79     1402.07     44.26 o 
   0   7   2      112.11       99.23     15.47 o 
   1   7   2       51.33       34.61     17.95 o 
   2   7   2       33.63       49.66     16.35 o 
   3   7   2     1013.28      993.93     89.23 o 
   4   7   2      386.19      418.94     24.83 o 
   5   7   2       56.80       55.24     19.52 o 
   6   7   2      551.99      531.16     27.85 o 
   7   7   2        4.77        0.00     22.44 o 
   8   7   2       38.34       43.61     25.20 o 
  -6   8   2     1627.86     1593.92     49.84 o 
  -5   8   2      115.85      123.81     17.11 o 
  -4   8   2      306.01      294.46     16.99 o 
  -3   8   2       73.86       86.68     16.98 o 
  -2   8   2     1678.99     1728.10     78.59 o 
  -1   8   2       60.31      103.73     18.27 o 
   0   8   2      411.84      420.03     21.35 o 
   1   8   2       34.89       52.47     17.86 o 
   2   8   2     2072.20     1934.76    164.14 o 
   3   8   2      173.70      161.24     32.73 o 
   4   8   2      279.45      295.09     22.36 o 
   5   8   2      350.32      330.39     45.70 o 
   6   8   2      789.87      817.80     42.41 o 
  -1   9   2       27.33       16.00     24.49 o 
   0   9   2       39.52       50.23     21.54 o 
 -13   1   3      486.74      467.45     26.64 o 
 -12   1   3      374.71      373.72     21.01 o 
 -11   1   3     2044.34     1924.93     77.87 o 
 -10   1   3       15.37        6.75     17.69 o 
  -9   1   3      484.51      468.90     33.33 o 
  -8   1   3      288.00      272.40     20.35 o 
  -7   1   3     7318.27     7348.67    597.96 o 
  -6   1   3      210.88      136.51     85.59 o 
  -5   1   3     1116.22     1036.39     27.19 o 
  -4   1   3      888.15     1097.83     51.21 o 
  -3   1   3    11284.15    10613.64    554.85 o 
  -2   1   3     1539.71     1310.57     84.21 o 
  -1   1   3     3869.03     3891.60    308.52 o 
   0   1   3      613.97      752.17     60.08 o 
   1   1   3    29881.82    29714.55   1915.61 o 
   2   1   3    14958.25    16283.20    868.69 o 
   3   1   3      339.82      297.68     14.24 o 
   4   1   3      221.64      226.88     11.68 o 
   5   1   3    10616.07    11035.01    297.37 o 
   6   1   3     2182.63     2147.08     78.78 o 
   7   1   3     3227.35     3252.15    106.16 o 
   8   1   3      289.08      309.01     13.09 o 
   9   1   3     1221.58     1245.98     47.59 o 
  10   1   3      684.89      673.68     34.94 o 
  11   1   3     1364.50     1378.48    107.74 o 
  12   1   3      596.11      647.24     51.31 o 
  13   1   3      577.21      650.70     56.20 o 
 -13   2   3        9.45       29.12     20.82 o 
 -12   2   3      461.81      413.07     19.72 o 
 -11   2   3      175.62      175.17     17.48 o 
 -10   2   3      315.63      294.22     24.14 o 
  -9   2   3       50.42       49.56     14.21 o 
  -8   2   3       15.36       13.33     13.41 o 
  -7   2   3      142.23      146.43     25.43 o 
  -6   2   3      393.46      384.76     21.68 o 
  -5   2   3       35.50       19.41     19.01 o 
  -4   2   3      896.44      938.13     47.44 o 
  -3   2   3     1105.62     1188.28     52.31 o 
  -2   2   3      211.12      186.35     14.98 o 
  -1   2   3     1610.32     1545.31    108.63 o 
   0   2   3     3489.45     3458.99    319.13 o 
   1   2   3     1813.76     1871.56    176.55 o 
   2   2   3     2025.81     2243.93    140.74 o 
   3   2   3       67.33      166.50     16.13 o 
   4   2   3      269.75      311.86     15.39 o 
   5   2   3      975.89     1030.63     30.82 o 
   6   2   3       83.79      111.75     11.86 o 
   7   2   3      621.62      657.18     26.80 o 
   8   2   3      129.06      135.54     13.16 o 
   9   2   3      606.22      629.55     35.49 o 
  10   2   3      406.27      409.98     32.32 o 
  11   2   3        3.67        0.00     19.55 o 
  12   2   3       84.95       80.54     22.03 o 
 -13   3   3     1478.06     1311.64     83.48 o 
 -12   3   3       13.66       21.00     19.98 o 
 -11   3   3      418.88      435.96     26.14 o 
 -10   3   3        0.12       31.79     16.03 o 
  -9   3   3     5228.82     4820.65    237.17 o 
  -8   3   3      176.93      153.49     13.56 o 
  -7   3   3     3070.58     2790.48    145.36 o 
  -6   3   3       31.38       36.00     17.65 o 
  -5   3   3     9884.14    10486.30    440.04 o 
  -4   3   3     2188.50     2110.24    120.90 o 
  -3   3   3     6470.91     6625.56    409.44 o 
  -2   3   3        1.01        4.68     13.17 o 
  -1   3   3     8659.42     8685.76    641.31 o 
   0   3   3     5119.28     5624.41    513.68 o 
   1   3   3     5235.08     5230.61    347.15 o 
   2   3   3        8.23        9.47     11.72 o 
   3   3   3     5305.24     5468.38    285.97 o 
   4   3   3       71.46       59.63     11.44 o 
   5   3   3     3560.94     3341.12     94.65 o 
   6   3   3      190.22      177.33     11.34 o 
   7   3   3     1925.92     1961.19     56.04 o 
   8   3   3      313.34      320.12     15.13 o 
   9   3   3      724.50      747.96     28.11 o 
  10   3   3      486.45      534.69     32.84 o 
  11   3   3     1293.69     1385.60     51.86 o 
  12   3   3      177.20      157.70     26.98 o 
 -12   4   3        6.79       23.39     20.17 o 
 -11   4   3        6.02        0.00     18.68 o 
 -10   4   3       56.75       42.13     17.60 o 
  -9   4   3       20.89       34.14     16.91 o 
  -8   4   3      212.64      214.43     16.27 o 
  -7   4   3      174.39      170.85     14.78 o 
  -6   4   3      177.63      173.54     18.33 o 
  -5   4   3        0.19       13.22     12.80 o 
  -4   4   3     1196.36     1100.05    136.13 o 
  -3   4   3       38.11       45.49     16.88 o 
  -2   4   3       67.41       82.71     16.60 o 
  -1   4   3       25.06       41.99     11.51 o 
   0   4   3       23.40       23.07     12.70 o 
   1   4   3       35.98       53.65     12.83 o 
   2   4   3      590.38      635.69     40.67 o 
   3   4   3      453.58      456.16     22.52 o 
   4   4   3      388.91      361.48     12.71 o 
   5   4   3      740.17      720.20     22.81 o 
   6   4   3        8.16        5.78     12.68 o 
   7   4   3      383.72      350.94     14.43 o 
   8   4   3      299.48      303.06     24.33 o 
   9   4   3      250.23      271.27     35.78 o 
  10   4   3      150.95      144.74     22.61 o 
  11   4   3      404.92      295.13    135.30 o 
 -11   5   3      391.78      365.67     27.49 o 
 -10   5   3      237.76      250.33     29.74 o 
  -9   5   3     2690.09     2562.66     74.87 o 
  -8   5   3       10.75       20.19     13.51 o 
  -7   5   3       73.67       52.99     14.41 o 
  -6   5   3      760.89      757.42     19.75 o 
  -5   5   3     4677.28     4508.57    132.36 o 
  -4   5   3      301.81      297.27     15.06 o 
  -3   5   3     1323.80     1289.22     87.44 o 
  -2   5   3      442.70      398.66     77.21 o 
  -1   5   3     5551.52     5473.22    240.05 o 
   0   5   3      256.25      277.04     15.33 o 
   1   5   3     1632.72     1595.02    101.31 o 
   2   5   3      290.21      309.38     23.23 o 
   3   5   3     6994.07     6715.34    250.04 o 
   4   5   3     1846.25     1881.82     62.14 o 
   5   5   3     1292.35     1369.80     75.68 o 
   6   5   3       32.52       44.20     14.67 o 
   7   5   3     2462.35     2505.49    114.40 o 
   8   5   3      154.76      187.44     18.90 o 
   9   5   3     1470.10     1455.96     22.14 o 
  10   5   3      151.04       85.89     64.50 o 
 -10   6   3       72.93       51.10     23.11 o 
  -9   6   3      124.07      131.89     18.73 o 
  -8   6   3       13.85       18.92     14.67 o 
  -7   6   3       87.23      117.59     14.91 o 
  -6   6   3       50.07       51.51     15.06 o 
  -5   6   3      315.40      326.67     21.40 o 
  -4   6   3      165.50      141.74     14.16 o 
  -3   6   3      263.11      254.60     15.73 o 
  -2   6   3     1275.05     1192.91     95.18 o 
  -1   6   3      225.72      168.92     70.30 o 
   0   6   3     1267.99     1125.86    331.34 o 
   1   6   3        5.19        0.00     15.10 o 
   2   6   3       12.39        0.00     14.73 o 
   3   6   3      493.39      484.76     30.44 o 
   4   6   3      195.28      200.01     15.03 o 
   5   6   3      139.07      112.16     31.32 o 
   6   6   3        3.18        9.68     19.50 o 
   7   6   3      280.61      179.12    120.28 o 
   8   6   3       12.02       22.72     18.37 o 
   9   6   3      249.05      237.43     38.49 o 
  -8   7   3       50.81       68.63     19.39 o 
  -7   7   3     2899.29     2812.14    130.67 o 
  -6   7   3       73.01       82.69     15.27 o 
  -5   7   3      900.17      888.97     28.58 o 
  -4   7   3       41.61       48.31     16.93 o 
  -3   7   3     1657.02     1704.63     80.78 o 
  -2   7   3       58.49       71.53     15.01 o 
  -1   7   3     1202.21     1220.84     65.69 o 
   0   7   3       57.22       45.38     14.13 o 
   1   7   3     3091.54     3018.68    123.47 o 
   2   7   3       88.02       82.91     19.06 o 
   3   7   3      683.04      696.59     69.93 o 
   4   7   3      272.09      232.12     20.79 o 
   5   7   3     1751.66     1596.62    101.80 o 
   6   7   3       22.98        8.71     20.76 o 
   7   7   3     1245.93     1241.47     42.61 o 
   8   7   3        4.33        0.00     25.65 o 
  -6   8   3       10.61        0.00     18.48 o 
  -5   8   3        3.50        0.00     16.48 o 
  -4   8   3        0.67       32.47     23.11 o 
  -3   8   3       43.91       29.58     19.19 o 
  -2   8   3      365.91      345.33     27.33 o 
  -1   8   3       40.12       57.50     19.64 o 
   0   8   3        8.50       15.22     21.33 o 
   1   8   3       57.85       47.06     21.69 o 
   2   8   3       15.32       35.08     18.92 o 
   3   8   3       47.09       56.35     21.17 o 
   4   8   3        6.21        0.00     32.23 o 
   5   8   3       74.34      103.07     20.48 o 
 -13   0   4      403.99      284.10     37.53 o 
 -12   0   4     2924.04     2939.70     45.02 o 
 -11   0   4      155.32      171.63     31.66 o 
 -10   0   4      584.41      587.13     24.04 o 
  -9   0   4     1547.97     1680.62    111.71 o 
  -8   0   4     6921.09     7415.13    661.39 o 
  -7   0   4      107.08       35.05     34.37 o 
  -6   0   4      549.96      485.15     39.08 o 
  -5   0   4     1109.91      994.15     25.55 o 
  -4   0   4     7078.74     6217.03     47.73 o 
  -3   0   4     3344.89     3487.35    109.12 o 
  -2   0   4     3712.44     3355.39     93.57 o 
  -1   0   4    13458.22    14153.36    380.63 o 
   0   0   4    10243.71    10044.05     50.57 o 
   1   0   4      125.29      196.32     18.75 o 
   2   0   4       66.74       61.10     15.08 o 
   3   0   4     1683.08     1531.86     57.52 o 
   4   0   4     4372.80     4572.11    102.41 o 
   5   0   4      806.94      789.97     39.64 o 
   6   0   4     3391.88     3335.82    155.84 o 
   7   0   4       77.02       65.58     15.31 o 
   8   0   4      697.02      748.34     44.22 o 
   9   0   4      186.88      191.67     19.37 o 
  10   0   4     5496.06     5410.51    198.88 o 
  11   0   4       17.58       11.43     18.34 o 
  12   0   4      428.05      455.22     54.44 o 
 -13   1   4       76.02       89.14     27.16 o 
 -12   1   4       37.16       45.56     19.36 o 
 -11   1   4       26.03       24.67     16.04 o 
 -10   1   4      249.99      249.06     16.51 o 
  -9   1   4      653.24      696.55     70.25 o 
  -8   1   4      400.64      459.63     53.61 o 
  -7   1   4      291.84      252.64     67.34 o 
  -6   1   4      613.98      585.47     23.62 o 
  -5   1   4     5630.73     5618.65    177.34 o 
  -4   1   4     1108.53     1033.74     25.78 o 
  -3   1   4     1324.44     1278.97     56.81 o 
  -2   1   4     1591.41     1470.31     82.87 o 
  -1   1   4        6.42       27.68     10.99 o 
   0   1   4     1368.72     1319.47     64.55 o 
   1   1   4       30.73       32.91     15.15 o 
   2   1   4     2271.11     2617.11     95.49 o 
   3   1   4        2.26        1.45     15.13 o 
   4   1   4      617.95      618.33     21.29 o 
   5   1   4      532.33      606.41     21.08 o 
   6   1   4     1308.92     1344.76     47.64 o 
   7   1   4      101.77      134.22     12.70 o 
   8   1   4      213.36      211.76     12.69 o 
   9   1   4      371.95      375.20     15.55 o 
  10   1   4       16.90       32.53     13.75 o 
  11   1   4      194.38      220.50     14.63 o 
  12   1   4      240.75      237.27     28.97 o 
 -13   2   4        1.68       12.10     22.97 o 
 -12   2   4     1005.66     1003.39     42.94 o 
 -11   2   4       69.46       56.61     15.97 o 
 -10   2   4     2603.96     2492.82    115.30 o 
  -9   2   4      221.24      218.29     15.13 o 
  -8   2   4     2486.13     2515.71    253.01 o 
  -7   2   4      617.71      519.01     99.39 o 
  -6   2   4     6961.44     6349.32    121.77 o 
  -5   2   4        2.26        1.71     15.49 o 
  -4   2   4     6702.23     6555.45    331.50 o 
  -3   2   4      966.68     1092.25     78.22 o 
  -2   2   4     6234.95     5833.10    397.81 o 
  -1   2   4     1217.50     1114.83     95.12 o 
   0   2   4     5721.79     5465.88    485.71 o 
   1   2   4      884.95     1048.05     88.02 o 
   2   2   4    12626.52    12188.40    907.75 o 
   3   2   4     1017.73     1135.77     64.44 o 
   4   2   4     7754.77     7663.29    332.44 o 
   5   2   4      349.15      376.80     16.67 o 
   6   2   4     3276.97     3255.82    100.98 o 
   7   2   4       13.95       17.47     12.19 o 
   8   2   4     2599.57     2555.84     96.51 o 
   9   2   4      148.52      154.79     13.64 o 
  10   2   4      722.53      753.33     22.59 o 
  11   2   4        0.12        8.18     16.88 o 
  12   2   4      315.96      329.26     22.36 o 
 -12   3   4       58.60       54.67     19.71 o 
 -11   3   4       22.50       28.00     18.53 o 
 -10   3   4       25.39       36.77     14.70 o 
  -9   3   4      636.09      680.17     31.22 o 
  -8   3   4      567.23      530.21     28.69 o 
  -7   3   4      317.28      300.52     20.97 o 
  -6   3   4       19.44       15.26     17.12 o 
  -5   3   4        0.24        3.18     14.72 o 
  -4   3   4      655.11      684.59     34.33 o 
  -3   3   4       12.44       13.75     15.99 o 
  -2   3   4        1.89        1.64     14.06 o 
  -1   3   4     2007.32     2108.85    168.51 o 
   0   3   4      852.84      704.45     55.94 o 
   1   3   4      113.04      136.11     13.07 o 
   2   3   4     5457.61     5480.70    334.68 o 
   3   3   4       12.82       22.70     10.03 o 
   4   3   4     2383.74     2486.23    114.10 o 
   5   3   4     1070.08     1041.69     31.18 o 
   6   3   4      366.97      410.98     20.96 o 
   7   3   4      182.32      199.11     12.97 o 
   8   3   4      185.30      189.93     12.51 o 
   9   3   4       90.19       94.88     13.56 o 
  10   3   4      207.73      203.61     17.17 o 
  11   3   4       57.69       66.40     18.73 o 
  12   3   4      244.38      288.04     29.27 o 
 -12   4   4       83.88       76.66     20.77 o 
 -11   4   4      131.72      137.97     19.32 o 
 -10   4   4     3826.45     3700.26    182.56 o 
  -9   4   4        4.42        0.00     16.19 o 
  -8   4   4      351.64      331.58     15.12 o 
  -7   4   4      348.81      342.76     16.05 o 
  -6   4   4     2290.89     2293.33    135.20 o 
  -5   4   4      208.47      145.63     59.77 o 
  -4   4   4     2725.71     2510.75    180.83 o 
  -3   4   4     3002.18     3080.27    181.09 o 
  -2   4   4     6585.03     6514.36    458.17 o 
  -1   4   4      812.49      908.73     91.57 o 
   0   4   4     4050.28     3830.89    214.26 o 
   1   4   4     2108.13     2149.34    108.29 o 
   2   4   4     1855.49     1792.60    113.43 o 
   3   4   4      711.08      706.71     25.70 o 
   4   4   4     5020.76     5001.32    180.26 o 
   5   4   4       36.49       43.75     12.54 o 
   6   4   4     1003.02     1017.34     26.70 o 
   7   4   4      606.44      632.64     13.01 o 
   8   4   4     1701.11     1773.72     44.92 o 
   9   4   4      570.92      549.85     18.71 o 
  10   4   4     1436.50     1479.98     72.00 o 
  11   4   4      133.01      185.52     24.17 o 
 -11   5   4       55.13       53.97     20.58 o 
 -10   5   4      157.00      150.33     19.40 o 
  -9   5   4       35.49       32.75     18.33 o 
  -8   5   4      121.42      117.35     14.05 o 
  -7   5   4       11.51       10.12     14.83 o 
  -6   5   4        5.90       19.65     14.34 o 
  -5   5   4       77.70       97.02     18.00 o 
  -4   5   4      232.67      279.48     82.76 o 
  -3   5   4        0.06        0.00     18.63 o 
  -2   5   4      190.99      218.48     14.49 o 
  -1   5   4      123.37      116.66     13.83 o 
   0   5   4        3.19       22.09     17.06 o 
   1   5   4      365.77      381.11     18.53 o 
   2   5   4      321.55      333.28     25.28 o 
   3   5   4      948.90      921.89     61.51 o 
   4   5   4      626.22      660.88     26.24 o 
   5   5   4        0.29        0.00     13.07 o 
   6   5   4      684.57      683.38     29.05 o 
   7   5   4        0.31        0.00     14.02 o 
   8   5   4      322.24      300.31     19.02 o 
   9   5   4      157.33      164.17     21.89 o 
  10   5   4        8.11       22.82     23.51 o 
 -10   6   4      761.77      761.93     23.50 o 
  -9   6   4        0.19       29.18     16.70 o 
  -8   6   4      629.56      699.78     25.73 o 
  -7   6   4      252.55      226.78     15.91 o 
  -6   6   4     2731.83     2659.09    164.60 o 
  -5   6   4        1.89       16.18     16.69 o 
  -4   6   4      506.17      489.99     46.80 o 
  -3   6   4       64.81       48.65     22.11 o 
  -2   6   4     1039.57     1013.48    199.84 o 
  -1   6   4       60.12       47.73     14.80 o 
   0   6   4     1244.84     1212.39     82.81 o 
   1   6   4      190.80      167.30     20.24 o 
   2   6   4     1074.34     1080.32     47.35 o 
   3   6   4       39.48       33.53     13.29 o 
   4   6   4     1297.55     1262.34     46.83 o 
   5   6   4       49.81       65.65     17.27 o 
   6   6   4     1208.35     1207.43     29.75 o 
   7   6   4       99.77      102.11     19.67 o 
   8   6   4     1045.43     1149.74     23.58 o 
   9   6   4       99.30       81.22     46.09 o 
  -8   7   4       40.37       44.82     16.78 o 
  -7   7   4       35.89       25.84     17.60 o 
  -6   7   4      481.38      450.64     18.79 o 
  -5   7   4        3.54        6.77     15.43 o 
  -4   7   4        0.13        5.16     22.30 o 
  -3   7   4       27.67       40.73     16.83 o 
  -2   7   4      126.29      141.88     16.70 o 
  -1   7   4      444.88      417.39     43.44 o 
   0   7   4      131.08      104.15     43.74 o 
   1   7   4      240.66      175.64     53.89 o 
   2   7   4      298.97      207.70    115.98 o 
   3   7   4      108.36       50.57     41.44 o 
   4   7   4      421.88      370.74    182.64 o 
   5   7   4      225.82      221.63    102.81 o 
   6   7   4      153.51      104.39     65.21 o 
   7   7   4       44.92       18.56     18.65 o 
  -5   8   4      145.31      157.45     19.46 o 
  -4   8   4     1136.37     1046.75     19.82 o 
  -3   8   4      275.03      272.03     16.30 o 
  -2   8   4      497.18      504.60     31.46 o 
  -1   8   4      207.42      208.71     19.50 o 
   0   8   4     2327.63     2221.78     95.79 o 
   1   8   4      362.72      354.83     24.39 o 
   2   8   4     1088.46     1048.08    100.64 o 
   3   8   4       17.19       10.53     33.32 o 
   4   8   4      297.43      326.34     41.51 o 
   5   8   4       79.38       91.04     22.92 o 
 -13   1   5     1471.27     1365.49     30.49 o 
 -12   1   5       55.33       37.33     22.01 o 
 -11   1   5     2253.14     2375.10     73.86 o 
 -10   1   5      271.20      278.77     31.86 o 
  -9   1   5     1270.78     1381.76    116.04 o 
  -8   1   5      144.52       87.49     35.17 o 
  -7   1   5     6799.39     6452.98    230.29 o 
  -6   1   5      321.08      281.35     20.99 o 
  -5   1   5     8503.92     7861.16     56.80 o 
  -4   1   5        0.45        2.05     14.07 o 
  -3   1   5     7351.63     6833.57    229.71 o 
  -2   1   5      408.72      388.51     14.48 o 
  -1   1   5     7502.45     7201.02    319.13 o 
   0   1   5     1352.72     1488.40     64.96 o 
   1   1   5    13748.25    13760.77    659.43 o 
   2   1   5     1654.82     1620.56     56.54 o 
   3   1   5     3508.16     3719.62    137.02 o 
   4   1   5      296.09      331.69     12.05 o 
   5   1   5     2823.23     2858.78     78.36 o 
   6   1   5     3834.53     3892.75     99.85 o 
   7   1   5     2031.62     1976.57     60.31 o 
   8   1   5       40.36       30.39     11.68 o 
   9   1   5     2486.49     2473.64     84.19 o 
  10   1   5      174.95      172.16     13.10 o 
  11   1   5      166.10      209.40     15.36 o 
  12   1   5       32.54       18.63     16.02 o 
 -13   2   5       19.43       33.14     22.41 o 
 -12   2   5       88.59       99.94     19.58 o 
 -11   2   5      268.56      274.75     18.44 o 
 -10   2   5      197.19      192.17     27.20 o 
  -9   2   5      245.80      250.11     24.26 o 
  -8   2   5     1532.10      991.71    534.39 o 
  -7   2   5     1785.44     1629.38     28.32 o 
  -6   2   5      860.46      860.80     26.52 o 
  -5   2   5      543.54      525.47     30.02 o 
  -4   2   5      125.91      135.02     17.10 o 
  -3   2   5     1943.13     1769.82     86.61 o 
  -2   2   5      433.50      440.98     20.08 o 
  -1   2   5     1064.20     1033.67     63.90 o 
   0   2   5        0.20        0.00     11.47 o 
   1   2   5     2270.52     2267.88    146.27 o 
   2   2   5      227.64      208.39     16.24 o 
   3   2   5     5348.05     5244.93    289.45 o 
   4   2   5        2.87       10.78      9.76 o 
   5   2   5      823.40      826.61     23.45 o 
   6   2   5      216.97      203.67     11.82 o 
   7   2   5      254.59      241.73     12.67 o 
   8   2   5      306.68      309.83     14.18 o 
   9   2   5       27.06       32.23     12.22 o 
  10   2   5      113.49      124.08     13.69 o 
  11   2   5      402.82      398.96     19.90 o 
  12   2   5        0.64        0.00     23.24 o 
 -12   3   5       27.39       34.87     18.25 o 
 -11   3   5     1845.26     1864.04     87.50 o 
 -10   3   5       43.50       35.99     15.38 o 
  -9   3   5     2992.84     2935.36    182.58 o 
  -8   3   5        4.89       18.67     21.45 o 
  -7   3   5     4497.73     4066.41   1099.46 o 
  -6   3   5       81.39       83.75     19.94 o 
  -5   3   5     3791.26     3588.22    169.18 o 
  -4   3   5     2095.31     2141.38    106.41 o 
  -3   3   5     6115.86     5945.80    370.14 o 
  -2   3   5     2138.14     2225.17    145.16 o 
  -1   3   5    10117.26     9636.21    761.20 o 
   0   3   5      207.68      190.21     15.99 o 
   1   3   5     1591.51     1445.69    127.67 o 
   2   3   5      597.74      598.93     44.96 o 
   3   3   5     7988.38     7868.02    437.06 o 
   4   3   5      380.64      355.51     17.45 o 
   5   3   5     3772.09     3733.80    130.56 o 
   6   3   5      762.34      731.72     24.69 o 
   7   3   5     3218.49     3224.73     91.63 o 
   8   3   5      262.42      254.49     13.34 o 
   9   3   5      955.57     1010.65     36.65 o 
  10   3   5        2.55        0.00     13.83 o 
  11   3   5     1189.39     1146.78     47.54 o 
 -11   4   5        3.97       21.76     20.13 o 
 -10   4   5      150.47      148.42     19.13 o 
  -9   4   5      219.71      224.26     22.86 o 
  -8   4   5      268.90      292.44     19.90 o 
  -7   4   5       19.34       28.47     16.88 o 
  -6   4   5     1015.56      912.48    232.95 o 
  -5   4   5     1009.46      947.48     48.89 o 
  -4   4   5      255.86      246.25     19.62 o 
  -3   4   5      187.39      188.08     14.12 o 
  -2   4   5     1225.25     1274.58    101.85 o 
  -1   4   5       95.39       82.97     16.71 o 
   0   4   5      360.87      371.02     34.50 o 
   1   4   5       27.61       40.93     11.82 o 
   2   4   5      881.24      890.78     48.04 o 
   3   4   5       41.02       50.88     12.83 o 
   4   4   5       75.40       48.33     12.58 o 
   5   4   5       25.34       33.61     11.47 o 
   6   4   5        3.10       13.42     12.07 o 
   7   4   5        0.83       11.15     12.97 o 
   8   4   5      766.64      753.26     20.90 o 
   9   4   5       38.52       49.09     14.75 o 
  10   4   5      239.75      239.95     15.08 o 
  11   4   5      109.57      209.74     53.70 o 
 -10   5   5      107.92      101.76     19.16 o 
  -9   5   5      647.80      660.18     35.87 o 
  -8   5   5      266.98      249.40     13.71 o 
  -7   5   5     1027.11     1027.29     73.87 o 
  -6   5   5      394.01      368.06    113.51 o 
  -5   5   5     3028.58     2844.86    520.79 o 
  -4   5   5      243.85      262.96     17.95 o 
  -3   5   5     2724.55     2588.48    170.92 o 
  -2   5   5       13.23        8.99     18.05 o 
  -1   5   5     2282.87     2249.74    108.03 o 
   0   5   5     1252.48     1254.15     52.05 o 
   1   5   5     1672.70     1632.49     76.21 o 
   2   5   5      173.38      192.56     18.17 o 
   3   5   5     3040.57     2971.34    164.43 o 
   4   5   5       62.54       61.60     13.97 o 
   5   5   5      109.24      139.29     14.76 o 
   6   5   5      249.62      263.34     14.38 o 
   7   5   5     1338.42     1453.95     22.05 o 
   8   5   5      188.26      232.91     15.66 o 
   9   5   5      381.36      395.96     18.24 o 
  10   5   5        7.15       22.75     21.92 o 
  -9   6   5      282.77      306.99     17.45 o 
  -8   6   5      152.82      167.60     16.85 o 
  -7   6   5      193.61      197.86     17.36 o 
  -6   6   5       96.97       94.62     18.74 o 
  -5   6   5      553.59      546.46     32.20 o 
  -4   6   5      232.82      181.04     67.75 o 
  -3   6   5      191.11      191.36     17.54 o 
  -2   6   5       64.56       80.68     14.47 o 
  -1   6   5      355.58      341.09     28.49 o 
   0   6   5       59.71       60.07     13.81 o 
   1   6   5     1022.59      983.26     49.11 o 
   2   6   5      151.79      144.87     24.19 o 
   3   6   5      208.81      201.24     19.46 o 
   4   6   5        4.38       10.00     15.09 o 
   5   6   5      272.56      276.38     14.83 o 
   6   6   5       60.45       72.26     15.72 o 
   7   6   5      243.73      267.26     20.21 o 
   8   6   5      248.40      274.59     19.10 o 
  -7   7   5     1451.80     1430.75     51.28 o 
  -6   7   5       22.42       35.32     19.13 o 
  -5   7   5      817.22      770.95     30.01 o 
  -4   7   5      123.05      130.90     19.61 o 
  -3   7   5      554.74      555.73     43.90 o 
  -2   7   5       69.44       60.14     15.32 o 
  -1   7   5     2221.85     2015.55    402.11 o 
   0   7   5      311.31      313.16     20.65 o 
   1   7   5      777.70      781.02     44.38 o 
   2   7   5        6.09        3.89     20.46 o 
   3   7   5     1152.46     1154.81     67.38 o 
   4   7   5       18.23       25.95     19.23 o 
   5   7   5     1300.99     1294.12     46.37 o 
   6   7   5       23.04       34.60     19.97 o 
   7   7   5      420.79      407.07    160.37 o 
  -5   8   5       37.71       45.74     20.66 o 
  -4   8   5        7.74       17.38     20.28 o 
  -3   8   5      102.65       99.82     19.77 o 
  -2   8   5       28.09       22.07     16.15 o 
  -1   8   5       65.34       73.23     20.50 o 
   0   8   5      130.09      142.73     22.36 o 
   1   8   5       61.26       55.91     20.46 o 
   2   8   5        0.36       26.83     23.49 o 
   3   8   5       41.89       32.61     23.64 o 
   4   8   5        4.82       12.81     22.48 o 
 -13   0   6      254.84      319.22     42.41 o 
 -12   0   6      814.02      774.07     37.66 o 
 -10   0   6      591.47      677.67     68.63 o 
  -9   0   6      723.60      553.91    363.47 o 
  -8   0   6     2722.33     2701.51     57.98 o 
  -7   0   6      927.34     1076.54     37.66 o 
  -6   0   6     4360.40     4139.47     73.42 o 
  -5   0   6     2880.25     2781.79     33.68 o 
  -4   0   6     1151.58      912.94     23.82 o 
  -3   0   6     2658.79     2551.16     61.31 o 
  -2   0   6    12431.11    11924.74    382.99 o 
  -1   0   6      682.36      857.27     24.54 o 
   0   0   6     5206.66     5369.14    110.29 o 
   1   0   6       48.61       62.22     17.95 o 
   2   0   6     6559.24     6622.33    221.72 o 
   3   0   6     2037.75     2086.95     42.43 o 
   4   0   6     4740.73     4734.60    138.70 o 
   5   0   6     3103.44     3348.97     89.48 o 
   6   0   6     1296.95     1322.12    102.68 o 
   7   0   6      212.28      222.74     33.70 o 
   8   0   6     5628.86     5599.46    362.51 o 
   9   0   6      596.60      597.44     39.04 o 
  10   0   6      590.21      610.46     51.47 o 
  11   0   6        1.30       16.75     20.77 o 
  12   0   6     1988.97     2021.60    114.90 o 
 -13   1   6       33.52       67.50     31.20 o 
 -12   1   6       78.70       61.79     22.20 o 
 -11   1   6        2.35       15.60     32.46 o 
 -10   1   6      331.08      414.71     54.30 o 
  -9   1   6      230.26      222.47     53.48 o 
  -8   1   6      608.77      635.64     28.91 o 
  -7   1   6      264.06      283.17     19.67 o 
  -6   1   6      239.90      237.59     18.44 o 
  -5   1   6       33.81       38.23     14.92 o 
  -4   1   6     2514.41     2450.43     46.22 o 
  -3   1   6      339.83      361.84     15.54 o 
  -2   1   6      313.47      277.61     15.42 o 
  -1   1   6      212.12      204.74     14.86 o 
   0   1   6        0.37        2.47     11.32 o 
   1   1   6      868.45      873.80     20.85 o 
   2   1   6       36.13       28.34     16.53 o 
   3   1   6       36.34       37.94     11.62 o 
   4   1   6      572.73      560.58     27.28 o 
   5   1   6      615.89      609.65     19.15 o 
   6   1   6      136.60      152.78     11.87 o 
   7   1   6     1083.91     1041.83     34.57 o 
   8   1   6        2.88       11.65     11.83 o 
   9   1   6      126.68      140.28     12.01 o 
  10   1   6        4.73       21.80     13.65 o 
  11   1   6      107.18      123.58     15.60 o 
  12   1   6       47.52       38.23     17.66 o 
 -12   2   6      353.24      360.21     33.08 o 
 -11   2   6       50.87       57.47     21.75 o 
 -10   2   6      556.43      661.57     72.06 o 
  -9   2   6       40.03       52.80     22.38 o 
  -8   2   6     2605.74     2433.86     36.56 o 
  -7   2   6      184.16      184.79     21.16 o 
  -6   2   6     2297.43     2129.29     75.49 o 
  -5   2   6       33.34       46.08     17.58 o 
  -4   2   6     4362.15     4180.04    118.14 o 
  -3   2   6     1267.88     1314.84     54.59 o 
  -2   2   6     5631.70     5343.27    281.47 o 
  -1   2   6      333.41      327.38     29.68 o 
   0   2   6     8434.12     8094.75    546.10 o 
   1   2   6        0.27        7.47     12.91 o 
   2   2   6     7257.76     6992.48    377.47 o 
   3   2   6      332.39      342.23     26.23 o 
   4   2   6     6648.40     6680.01    246.88 o 
   5   2   6      944.06      969.44     41.19 o 
   6   2   6     6180.46     5950.17    205.62 o 
   7   2   6      217.74      215.42     11.30 o 
   8   2   6     1201.45     1153.29     45.51 o 
   9   2   6       40.67       42.95     15.56 o 
  10   2   6      922.63      907.64     35.36 o 
  11   2   6       42.85       41.60     15.29 o 
 -12   3   6       54.06       50.94     21.86 o 
 -11   3   6      286.61      269.19     20.07 o 
 -10   3   6        3.70       14.59     24.24 o 
  -9   3   6       99.96      114.70     28.97 o 
  -8   3   6      248.77      148.18     68.24 o 
  -7   3   6      169.79      186.03     21.28 o 
  -6   3   6      286.63      268.67     21.07 o 
  -5   3   6      202.70      188.05     17.57 o 
  -4   3   6      252.69      242.86     17.40 o 
  -3   3   6        0.10        0.00     13.76 o 
  -2   3   6      596.39      595.87     30.91 o 
  -1   3   6      911.93      886.03     74.86 o 
   0   3   6     1347.03     1380.32    117.06 o 
   1   3   6      179.60      172.89     10.82 o 
   2   3   6        3.24        9.38     17.65 o 
   3   3   6     2564.02     2461.16    114.27 o 
   4   3   6       11.54       16.54     11.11 o 
   5   3   6      591.64      566.50     24.41 o 
   6   3   6      103.72      106.23     10.91 o 
   7   3   6        2.27        5.44     12.32 o 
   8   3   6       84.83       82.39     12.29 o 
   9   3   6       41.40       77.66     14.17 o 
  10   3   6        5.48       28.65     14.28 o 
  11   3   6       39.78       44.19     16.96 o 
 -11   4   6       24.42        6.07     19.48 o 
 -10   4   6      698.88      715.62     76.41 o 
  -9   4   6      116.37      133.27     23.30 o 
  -8   4   6     1466.66     1481.00     48.63 o 
  -7   4   6      717.55      675.63     74.54 o 
  -6   4   6      728.85      702.57     38.80 o 
  -5   4   6      838.18      816.27     32.13 o 
  -4   4   6     3608.07     3512.32    199.39 o 
  -3   4   6      932.19      943.07     72.58 o 
  -2   4   6     7642.88     7658.33    590.80 o 
  -1   4   6      970.81     1007.13     55.06 o 
   0   4   6     1435.34     1286.76     82.67 o 
   1   4   6     1369.03     1295.63     87.22 o 
   2   4   6     4694.76     4505.15    253.61 o 
   3   4   6     1309.59     1281.17     60.95 o 
   4   4   6     1689.94     1661.56     74.64 o 
   5   4   6     1556.35     1507.73     60.99 o 
   6   4   6     2367.63     2299.98     56.02 o 
   7   4   6      496.52      513.36     13.70 o 
   8   4   6      757.53      744.10     25.87 o 
   9   4   6       17.36        9.73     13.88 o 
  10   4   6     1809.70     1753.83     65.95 o 
 -10   5   6      104.41      104.03     20.21 o 
  -9   5   6       56.01       53.64     19.73 o 
  -8   5   6        3.85       18.99     21.04 o 
  -7   5   6      157.11      136.06     42.85 o 
  -6   5   6       54.49       54.45     32.90 o 
  -5   5   6      168.21      172.58     18.85 o 
  -4   5   6       33.39       41.16     15.57 o 
  -3   5   6      678.70      657.65     38.00 o 
  -2   5   6      527.73      507.14     54.01 o 
  -1   5   6       20.04       10.18     18.29 o 
   0   5   6      914.77      942.77     58.28 o 
   1   5   6       23.16       39.82     13.18 o 
   2   5   6      154.80      174.93     15.02 o 
   3   5   6        5.78       21.84     12.61 o 
   4   5   6       21.44       31.68     14.15 o 
   5   5   6      362.65      389.21     29.02 o 
   6   5   6       65.76       67.54     13.87 o 
   7   5   6       59.41       67.43     15.08 o 
   8   5   6       73.74       65.03     14.73 o 
   9   5   6       20.85        7.20     14.60 o 
  -9   6   6       70.72       63.05     19.34 o 
  -8   6   6     1015.61     1048.40     52.22 o 
  -7   6   6       15.10        0.00     19.98 o 
  -6   6   6     1092.36     1191.83     51.27 o 
  -5   6   6       38.30       16.32     17.11 o 
  -4   6   6     1297.17     1245.78     84.46 o 
  -3   6   6       47.30       53.52     16.67 o 
  -2   6   6      310.84      302.43     19.21 o 
  -1   6   6      128.35      126.24     16.28 o 
   0   6   6     1712.02     1704.87     70.96 o 
   1   6   6       56.64       39.44     16.80 o 
   2   6   6     2240.94     2190.38    106.96 o 
   3   6   6        3.79        1.04     15.94 o 
   4   6   6      964.89      904.92     41.01 o 
   5   6   6       16.78       16.73     14.44 o 
   6   6   6     1225.72     1258.34     21.90 o 
   7   6   6       19.41       26.92     16.14 o 
   8   6   6      677.65      683.40     19.83 o 
  -7   7   6       40.92       47.64     19.13 o 
  -6   7   6       57.53       52.21     20.21 o 
  -5   7   6       53.95       76.77     28.76 o 
  -4   7   6        1.81       35.09     17.61 o 
  -3   7   6        0.67      135.88     68.58 o 
  -2   7   6      397.35      351.46     20.03 o 
  -1   7   6       46.38       61.50     18.62 o 
   0   7   6        0.06        0.00     16.47 o 
   1   7   6       32.40       53.52     16.51 o 
   2   7   6      265.50      275.02     18.50 o 
   3   7   6      227.72      229.08     20.31 o 
   4   7   6       48.06       48.21     15.69 o 
   5   7   6       18.74       22.69     15.92 o 
   6   7   6        9.07       31.29     22.26 o 
  -3   8   6       97.46      128.30     24.76 o 
  -2   8   6      732.04      662.03     37.35 o 
  -1   8   6      269.28      203.37     84.50 o 
   0   8   6     1217.17     1214.33    345.35 o 
   1   8   6       76.07       41.34     18.09 o 
   2   8   6      532.58      442.99    155.37 o 
 -12   1   7       87.33      111.31     26.79 o 
 -11   1   7      901.36     1070.21     95.40 o 
 -10   1   7      209.56      257.22     27.64 o 
  -9   1   7     1149.83     1251.11     42.45 o 
  -8   1   7      229.72      226.23     23.48 o 
  -7   1   7     1025.93      974.94     28.35 o 
  -6   1   7     1020.00      939.91     17.74 o 
  -5   1   7     3855.15     3437.47     74.10 o 
  -4   1   7       66.85       91.74     14.44 o 
  -3   1   7     1109.76     1025.95     24.48 o 
  -2   1   7        8.02       13.58     12.51 o 
  -1   1   7     2414.59     2265.07     51.81 o 
   0   1   7        0.14        0.00     11.73 o 
   1   1   7     2734.44     2435.75     64.77 o 
   2   1   7      474.12      473.33     23.81 o 
   3   1   7     3546.36     3496.24     77.72 o 
   4   1   7      584.02      593.14     14.58 o 
   5   1   7      427.59      452.11     17.86 o 
   6   1   7        8.09       24.46     11.63 o 
   7   1   7     3534.52     3438.40    124.60 o 
   8   1   7       36.73       53.68     11.09 o 
   9   1   7      642.62      637.90     28.20 o 
  10   1   7        7.93        7.98     15.16 o 
  11   1   7     1416.32     1486.86     48.26 o 
 -12   2   7       11.17        2.28     21.14 o 
 -11   2   7       93.26      106.79     32.03 o 
 -10   2   7       79.17      101.20     27.83 o 
  -9   2   7       31.00       23.47     29.57 o 
  -8   2   7      538.85      475.06     23.90 o 
  -7   2   7      155.58      180.55     20.01 o 
  -6   2   7      415.87      425.70     19.31 o 
  -5   2   7     1804.00     1736.40     36.46 o 
  -4   2   7       40.85       61.41     13.98 o 
  -3   2   7     1126.92     1087.25     44.31 o 
  -2   2   7       25.79       25.28     12.63 o 
  -1   2   7      573.32      558.05     36.33 o 
   0   2   7      679.73      685.77     40.63 o 
   1   2   7       35.98       63.63     10.70 o 
   2   2   7     1143.71     1122.64     62.50 o 
   3   2   7      313.16      320.29     14.74 o 
   4   2   7     1374.19     1313.74     57.05 o 
   5   2   7      132.83      154.84     15.87 o 
   6   2   7      338.12      372.80     18.78 o 
   7   2   7     1313.08     1284.92     46.06 o 
   8   2   7      208.13      201.36     13.42 o 
   9   2   7       10.46       19.87     14.03 o 
  10   2   7       34.59       46.11     14.17 o 
  11   2   7       11.01       12.18     15.69 o 
 -11   3   7      409.20      438.81     30.14 o 
 -10   3   7      249.13      277.08     25.91 o 
  -9   3   7     1819.80     1555.67    855.79 o 
  -8   3   7       59.83       63.53     23.91 o 
  -7   3   7       92.30       99.42     17.90 o 
  -6   3   7     1231.11     1270.98     27.26 o 
  -5   3   7      174.20      155.33     18.87 o 
  -4   3   7        1.24        4.05     16.44 o 
  -3   3   7     4090.93     3944.61    152.40 o 
  -2   3   7       47.45       46.87     12.82 o 
  -1   3   7      182.59      150.23     17.45 o 
   0   3   7      641.50      607.05     27.52 o 
   1   3   7     2594.17     2433.33    142.60 o 
   2   3   7     2080.70     1941.81    143.94 o 
   3   3   7     2157.51     2058.71    151.79 o 
   4   3   7      582.07      579.81     19.01 o 
   5   3   7     6078.81     5886.03    285.24 o 
   6   3   7      466.99      480.95     12.62 o 
   7   3   7      571.54      597.48     19.01 o 
   8   3   7      140.75      140.08     13.08 o 
   9   3   7     1733.22     1725.56     75.91 o 
  10   3   7        0.11       28.10     13.87 o 
 -11   4   7       22.08       47.65     20.25 o 
 -10   4   7       41.63       43.12     27.37 o 
  -9   4   7        0.23       11.58     23.58 o 
  -8   4   7      119.14       71.26     37.89 o 
  -7   4   7      240.78      206.82     19.08 o 
  -6   4   7       65.90       44.81     18.64 o 
  -5   4   7        1.23        2.18     17.18 o 
  -4   4   7        2.07       15.05     17.13 o 
  -3   4   7       28.31        2.46     16.62 o 
  -2   4   7       12.48       20.52     15.39 o 
  -1   4   7       93.36       92.02     13.68 o 
   0   4   7       32.63       41.94     12.65 o 
   1   4   7       73.68       62.94     12.03 o 
   2   4   7      169.06      164.70     12.78 o 
   3   4   7       12.57       20.19     11.58 o 
   4   4   7       22.81       50.86     13.57 o 
   5   4   7       32.59       33.96     13.02 o 
   6   4   7       41.07       49.69     13.73 o 
   7   4   7       18.44       18.08     13.59 o 
   8   4   7        1.82        0.64     13.66 o 
   9   4   7        8.24       45.44     19.36 o 
 -10   5   7      111.81      133.17     26.37 o 
  -9   5   7      653.76      674.23     31.79 o 
  -8   5   7      368.04      307.57     23.73 o 
  -7   5   7      975.12      928.20    287.15 o 
  -6   5   7       92.05       88.03     21.72 o 
  -5   5   7     2447.88     2486.38     93.88 o 
  -4   5   7      771.98      765.91     20.61 o 
  -3   5   7     1225.06     1194.54     75.67 o 
  -2   5   7     1003.37      974.32     58.84 o 
  -1   5   7     1134.26     1156.05     73.33 o 
   0   5   7      144.47      141.32     13.83 o 
   1   5   7     3415.71     3336.46    166.31 o 
   2   5   7        1.17       14.33     13.81 o 
   3   5   7       71.26       94.33     12.26 o 
   4   5   7       79.36       87.90     14.49 o 
   5   5   7     1344.87     1282.85     39.97 o 
   6   5   7      163.30      133.26     14.24 o 
   7   5   7      227.17      228.87     15.69 o 
   8   5   7        5.77       27.54     15.67 o 
  -8   6   7       73.13       88.35     22.41 o 
  -7   6   7       57.48       70.29     20.58 o 
  -6   6   7       18.01       36.37     26.87 o 
  -5   6   7        0.50       12.17     18.13 o 
  -4   6   7      142.79      167.12     17.36 o 
  -3   6   7      216.80      177.37     17.68 o 
  -2   6   7      103.21      126.53     25.34 o 
  -1   6   7       72.25       66.79     16.40 o 
   0   6   7        0.76        3.01     16.05 o 
   1   6   7      327.10      323.94     39.28 o 
   2   6   7      192.75      203.64     13.53 o 
   3   6   7        1.93        6.53     17.08 o 
   4   6   7        3.03       18.79     14.50 o 
   5   6   7      410.03      410.94     15.87 o 
   6   6   7      148.24      152.57     17.59 o 
   7   6   7       14.56       38.01     18.64 o 
  -6   7   7        3.46       31.04     22.01 o 
  -5   7   7      542.49      505.25     91.68 o 
  -4   7   7       53.31       42.04     17.18 o 
  -3   7   7      239.23      297.39     36.91 o 
  -2   7   7       17.04       36.52     17.54 o 
  -1   7   7     1045.10     1034.45     48.99 o 
   0   7   7       48.22       31.18     19.06 o 
   1   7   7      509.35      486.25     35.06 o 
   2   7   7        0.62        8.74     19.44 o 
   3   7   7     1107.86     1140.78     53.78 o 
   4   7   7        8.46       10.36     17.77 o 
   5   7   7      474.01      466.24     19.58 o 
 -11   0   8      258.67      260.03     41.88 o 
 -10   0   8     1810.62     1869.53     58.28 o 
  -9   0   8       49.81       56.03     34.33 o 
  -8   0   8      416.29      441.52     40.34 o 
  -7   0   8      870.81      906.15     25.91 o 
  -6   0   8     7396.13     7076.43    123.60 o 
  -5   0   8        2.22       10.07     17.19 o 
  -4   0   8     1063.46      959.65     23.65 o 
  -3   0   8       49.74       64.16     20.91 o 
  -2   0   8     5773.10     5477.46    234.17 o 
  -1   0   8      438.43      439.82     20.84 o 
   0   0   8     4253.75     3824.86     49.39 o 
   1   0   8       59.26       67.51     19.59 o 
   2   0   8     4135.90     4068.06    199.21 o 
   3   0   8     1573.78     1531.88     72.67 o 
   4   0   8       62.50       91.72     20.73 o 
   5   0   8        2.05        0.00     17.85 o 
   6   0   8     4326.06     4341.21    244.52 o 
   7   0   8       33.08       23.00     17.04 o 
   8   0   8      113.50      124.31     17.15 o 
   9   0   8        2.40        5.08     20.50 o 
  10   0   8     1468.06     1395.31     72.17 o 
 -12   1   8      383.77      517.81     69.57 o 
 -11   1   8        3.21        4.46     31.25 o 
 -10   1   8        3.57       13.40     33.12 o 
  -9   1   8       11.90        1.16     28.56 o 
  -8   1   8      434.08      438.50     22.88 o 
  -7   1   8       83.06       94.18     17.15 o 
  -6   1   8      854.23      886.60     17.42 o 
  -5   1   8        9.49       25.97     15.11 o 
  -4   1   8       94.21      109.07     14.47 o 
  -3   1   8       27.26       47.09     13.19 o 
  -2   1   8      129.81      147.04     14.31 o 
  -1   1   8      198.66      217.90     17.62 o 
   0   1   8      101.85      109.48     10.71 o 
   1   1   8      301.64      306.18     12.98 o 
   2   1   8      290.91      308.66     13.26 o 
   3   1   8      978.01      989.36     19.95 o 
   4   1   8       43.82       19.66     13.43 o 
   5   1   8      963.16      951.46     56.63 o 
   6   1   8        0.01        0.00     10.23 o 
   7   1   8      230.99      228.64     22.19 o 
   8   1   8      140.07      139.85     12.49 o 
   9   1   8       72.52       72.55     13.84 o 
  10   1   8        4.04        4.87     16.08 o 
 -11   2   8        1.22        5.85     30.52 o 
 -10   2   8     1478.19     1472.28    805.93 o 
  -9   2   8       14.11       10.85     25.85 o 
  -8   2   8      863.39      859.86     23.64 o 
  -7   2   8      165.64      202.63     19.33 o 
  -6   2   8     4166.52     4172.52     45.37 o 
  -5   2   8      102.56      108.41     15.45 o 
  -4   2   8      582.76      567.34     16.15 o 
  -3   2   8      228.42      231.05     13.65 o 
  -2   2   8     1523.58     1365.15     46.85 o 
  -1   2   8        7.27        5.93     11.87 o 
   0   2   8     1403.69     1373.25     49.24 o 
   1   2   8       81.06      102.98     14.39 o 
   2   2   8     1017.62      971.43     29.06 o 
   3   2   8      133.53      145.93     12.31 o 
   4   2   8     1836.28     1800.93     76.81 o 
   5   2   8        0.43       29.09     13.43 o 
   6   2   8      794.20      796.96     22.85 o 
   7   2   8       29.88       42.88     12.37 o 
   8   2   8      413.41      400.16     24.76 o 
   9   2   8       71.76       68.84     14.31 o 
  10   2   8      412.36      398.02     20.87 o 
 -11   3   8        5.08        7.41     29.71 o 
 -10   3   8       25.10       12.75     27.03 o 
  -9   3   8       51.05       64.81     27.22 o 
  -8   3   8      183.89      172.52     22.09 o 
  -7   3   8        1.15       12.67     18.57 o 
  -6   3   8      221.36      202.22     17.38 o 
  -5   3   8       87.13      113.96     18.26 o 
  -4   3   8     2203.28     2146.38     51.74 o 
  -3   3   8      141.36      132.62     15.24 o 
  -2   3   8      516.52      493.14     15.36 o 
  -1   3   8      145.12      145.90     16.10 o 
   0   3   8      126.47      129.20     20.21 o 
   1   3   8      901.61      865.44     38.64 o 
   2   3   8       83.46       95.25     14.17 o 
   3   3   8      231.79      240.80     16.56 o 
   4   3   8      576.81      529.85     20.48 o 
   5   3   8       66.67       77.31     11.25 o 
   6   3   8      217.97      248.10     13.03 o 
   7   3   8      275.26      295.21     12.99 o 
   8   3   8       23.42       30.69     14.47 o 
   9   3   8       58.85       84.08     14.80 o 
 -10   4   8      691.70      849.68    129.37 o 
  -9   4   8      196.87      110.54     59.37 o 
  -8   4   8     1832.08     1887.03     69.71 o 
  -7   4   8        7.05       32.60     21.56 o 
  -6   4   8      230.95      235.88     19.44 o 
  -5   4   8       19.14       22.95     19.51 o 
  -4   4   8     5733.56     5671.24    215.79 o 
  -3   4   8      200.32      240.86     18.32 o 
  -2   4   8      450.19      429.65     15.03 o 
  -1   4   8      519.35      494.29     34.89 o 
   0   4   8     3916.16     3755.41    209.32 o 
   1   4   8      253.75      256.97     14.85 o 
   2   4   8       18.13       49.56     13.45 o 
   3   4   8        3.84       10.33     11.46 o 
   4   4   8     2635.53     2483.26    118.65 o 
   5   4   8      106.57       99.28     11.61 o 
   6   4   8       68.33       90.80     12.94 o 
   7   4   8      119.20      150.80     14.15 o 
   8   4   8     1453.61     1401.32     44.10 o 
   9   4   8       66.65       73.14     17.21 o 
  -9   5   8       61.93       80.77     21.69 o 
  -8   5   8       46.34       65.91     22.75 o 
  -7   5   8        1.18       13.71     24.14 o 
  -6   5   8      276.28      301.69     21.95 o 
  -5   5   8       65.25       77.53     17.10 o 
  -4   5   8        4.39       18.87     16.63 o 
  -3   5   8       74.69       81.32     15.71 o 
  -2   5   8       24.40       46.38     14.13 o 
  -1   5   8      331.08      334.34     41.69 o 
   0   5   8      105.38      156.85     17.88 o 
   1   5   8      234.30      234.11     13.57 o 
   2   5   8      482.58      448.50     22.09 o 
   3   5   8       14.04       29.46     14.32 o 
   4   5   8      568.07      522.32     26.08 o 
   5   5   8        5.04       10.80     17.16 o 
   6   5   8        0.07        0.00     13.70 o 
   7   5   8       10.71       17.95     15.78 o 
   8   5   8        0.29       24.10     16.75 o 
  -7   6   8        1.72        0.00     24.21 o 
  -6   6   8      959.91      975.71     29.45 o 
  -5   6   8       45.98       53.86     19.06 o 
  -4   6   8      769.79      773.80     44.33 o 
  -3   6   8        3.97        0.00     17.36 o 
  -2   6   8      775.41      770.57     68.67 o 
  -1   6   8        0.86       14.32     14.13 o 
   0   6   8     1982.01     1932.95     75.86 o 
   1   6   8      193.85      191.25     19.86 o 
   2   6   8      902.44      935.58     52.21 o 
   3   6   8       31.86       40.71     16.55 o 
   4   6   8     1439.95     1481.22     64.90 o 
   5   6   8        1.22       29.17     16.81 o 
   6   6   8      297.94      305.03     18.06 o 
  -5   7   8        8.59       15.78     17.80 o 
  -4   7   8       41.25       56.21     21.56 o 
  -3   7   8       38.66       62.50     19.79 o 
  -2   7   8       69.78       68.48     17.94 o 
  -1   7   8       65.80       69.41     18.82 o 
   0   7   8      114.59      135.16     19.53 o 
   1   7   8      162.68      181.10     19.90 o 
   2   7   8        1.17       23.09     18.08 o 
   3   7   8        2.06        0.00     21.07 o 
 -11   1   9      837.40      882.61    169.02 o 
 -10   1   9      225.11      277.86     33.91 o 
  -9   1   9      419.46      486.50     24.88 o 
  -8   1   9       29.78       35.70     19.23 o 
  -7   1   9     4497.60     4479.35     61.25 o 
  -6   1   9       25.83       41.84     15.54 o 
  -5   1   9      546.23      530.81     16.10 o 
  -4   1   9       72.91       82.25     15.71 o 
  -3   1   9     4806.41     4555.61    109.61 o 
  -2   1   9      330.62      333.74     14.34 o 
  -1   1   9     2740.13     2582.91     74.91 o 
   0   1   9      132.09      131.35     14.54 o 
   1   1   9     3445.59     3345.36     96.52 o 
   2   1   9      164.41      168.50     12.50 o 
   3   1   9     1034.80      945.05     47.25 o 
   4   1   9        4.07       24.63     11.48 o 
   5   1   9     2885.94     2907.39    107.95 o 
   6   1   9       14.21        6.19     12.10 o 
   7   1   9      332.42      343.75     21.48 o 
   8   1   9      221.43      228.37     13.87 o 
   9   1   9     1385.68     1383.83     51.69 o 
  10   1   9        3.24       18.34     16.35 o 
 -11   2   9       13.21       12.05     28.55 o 
 -10   2   9        3.76       19.57     32.15 o 
  -9   2   9      422.12      431.21     24.55 o 
  -8   2   9       44.97       38.78     20.62 o 
  -7   2   9      108.43       98.54     20.44 o 
  -6   2   9      260.70      270.22     15.61 o 
  -5   2   9       98.92      107.89     19.38 o 
  -4   2   9     1622.47     1527.82     18.43 o 
  -3   2   9      190.12      181.31     14.36 o 
  -2   2   9      986.65      948.40     27.15 o 
  -1   2   9       99.45      101.04     13.57 o 
   0   2   9      221.84      210.07     13.01 o 
   1   2   9       77.00       52.50     12.50 o 
   2   2   9     1051.93     1010.28     52.65 o 
   3   2   9        0.33       12.14     18.00 o 
   4   2   9      416.27      440.99     33.77 o 
   5   2   9      212.09      191.50     14.15 o 
   6   2   9      824.30      814.14     39.56 o 
   7   2   9      760.31      718.55     19.77 o 
   8   2   9       32.34       40.00     14.68 o 
   9   2   9       81.21      106.69     15.70 o 
 -10   3   9       79.02       54.45     29.24 o 
  -9   3   9     1384.11     1473.47     40.29 o 
  -8   3   9      185.05      168.35     23.58 o 
  -7   3   9      261.62      261.81     20.17 o 
  -6   3   9       61.64       62.33     19.28 o 
  -5   3   9     1705.61     1704.96     20.10 o 
  -4   3   9      334.20      322.19     16.19 o 
  -3   3   9     1587.81     1561.53     67.71 o 
  -2   3   9      419.89      430.76     22.21 o 
  -1   3   9     2760.48     2779.06    103.04 o 
   0   3   9      189.14      192.83     14.05 o 
   1   3   9      313.40      306.56     19.34 o 
   2   3   9        1.24       30.65     14.41 o 
   3   3   9     4717.86     4434.44    212.46 o 
   4   3   9       22.17       15.15     13.79 o 
   5   3   9      399.83      422.60     18.87 o 
   6   3   9       12.85       34.41     13.16 o 
   7   3   9      638.68      631.01     24.67 o 
   8   3   9       56.73       77.27     15.95 o 
   9   3   9      150.52      137.47     15.04 o 
  -9   4   9      133.35      154.66     27.38 o 
  -8   4   9       16.61       37.83     22.70 o 
  -7   4   9       33.87       55.55     21.48 o 
  -6   4   9      205.35      207.15     18.12 o 
  -5   4   9       15.96       31.70     19.24 o 
  -4   4   9      282.59      300.58     17.32 o 
  -3   4   9      569.81      531.51     17.07 o 
  -2   4   9       86.24       97.77     22.16 o 
  -1   4   9       44.19       58.66     12.55 o 
   0   4   9        0.04        2.16     14.73 o 
   1   4   9      333.09      324.76     25.39 o 
   2   4   9        1.01       13.90     17.79 o 
   3   4   9      165.16      155.82     14.15 o 
   4   4   9        0.57        7.35     14.90 o 
   5   4   9      372.17      393.42     17.00 o 
   6   4   9       68.00       66.09     13.88 o 
   7   4   9      126.78      113.78     15.98 o 
   8   4   9       92.96      119.32     16.54 o 
  -8   5   9       48.14       65.41     25.40 o 
  -7   5   9      771.26      857.54     25.67 o 
  -6   5   9      166.51      161.20     22.96 o 
  -5   5   9     1649.11     1675.41     59.20 o 
  -4   5   9      162.15      145.00     19.30 o 
  -3   5   9      699.44      683.28     31.63 o 
  -2   5   9       21.65        4.32     17.32 o 
  -1   5   9     2862.05     2874.19    211.58 o 
   0   5   9        4.48        6.35     15.28 o 
   1   5   9      574.80      541.11     31.11 o 
   2   5   9      127.76      104.26     15.19 o 
   3   5   9     1567.24     1544.86     69.88 o 
   4   5   9       13.50       20.54     13.78 o 
   5   5   9      168.55      181.10     17.03 o 
   6   5   9       37.71       41.81     16.29 o 
   7   5   9     2128.52     2074.76     76.10 o 
  -6   6   9      156.61      211.04     24.24 o 
  -5   6   9        8.12       13.41     23.07 o 
  -4   6   9      107.59      127.07     28.62 o 
  -3   6   9        4.31        0.00     21.73 o 
  -2   6   9      123.60      110.50     28.90 o 
  -1   6   9       92.61       95.17     18.84 o 
   0   6   9      627.71      599.60     28.69 o 
   1   6   9        1.43        0.00     16.73 o 
   2   6   9       43.36       49.34     19.41 o 
   3   6   9       26.29       42.58     19.33 o 
   4   6   9      284.95      314.99     17.58 o 
   5   6   9      146.49      150.77     20.41 o 
  -3   7   9      481.14      475.32     20.06 o 
  -2   7   9        9.15       13.17     20.49 o 
  -1   7   9      163.18      161.77     25.71 o 
   0   7   9      103.52       97.04     17.58 o 
   1   7   9     1006.57     1059.71     47.61 o 
 -10   0  10      233.86      253.36     43.60 o 
  -9   0  10      107.63      116.59     39.51 o 
  -8   0  10     1247.73     1458.31     32.67 o 
  -7   0  10      310.62      287.26     46.90 o 
  -6   0  10      433.98      466.44     36.64 o 
  -5   0  10      210.64      179.87     19.48 o 
  -4   0  10     5463.26     5076.97    112.65 o 
  -3   0  10       11.73       28.99     21.93 o 
  -2   0  10     1461.89     1344.53     25.52 o 
  -1   0  10      111.19      108.07     18.13 o 
   0   0  10     4570.17     4450.78     55.61 o 
   1   0  10       25.55       33.95     16.92 o 
   2   0  10      838.36      782.00     23.13 o 
   3   0  10        7.34       22.37     22.24 o 
   4   0  10     3054.35     2886.51    151.52 o 
   5   0  10      239.92      207.52     19.48 o 
   6   0  10      502.03      522.36     37.48 o 
   7   0  10      662.60      556.94     44.91 o 
   8   0  10     2303.52     2251.20    124.30 o 
   9   0  10       37.52       40.38     24.42 o 
 -10   1  10       84.59       99.38     32.18 o 
  -9   1  10      180.64      196.54     24.19 o 
  -8   1  10        0.55        6.68     17.51 o 
  -7   1  10       54.56       66.68     17.00 o 
  -6   1  10       85.54       82.92     16.44 o 
  -5   1  10      321.49      302.49     16.61 o 
  -4   1  10       23.01       41.42     14.07 o 
  -3   1  10        5.61        3.54     12.12 o 
  -2   1  10      227.19      227.74     17.83 o 
  -1   1  10       56.74       33.89     14.89 o 
   0   1  10      171.88      193.78     14.86 o 
   1   1  10      393.34      387.29     13.92 o 
   2   1  10      231.93      233.03     18.70 o 
   3   1  10      615.69      598.87     28.67 o 
   4   1  10      738.81      694.57     15.20 o 
   5   1  10       27.57       27.58     16.70 o 
   6   1  10      124.70      132.41     15.40 o 
   7   1  10      147.99      162.64     14.94 o 
   8   1  10       52.88       67.97     15.65 o 
   9   1  10      411.92      392.45     15.29 o 
 -10   2  10      812.73      925.09     35.43 o 
  -9   2  10      104.24      124.97     25.78 o 
  -8   2  10     1482.23     1511.52     28.18 o 
  -7   2  10       30.88       28.83     21.16 o 
  -6   2  10      624.17      606.07     16.34 o 
  -5   2  10       43.58       43.95     17.64 o 
  -4   2  10     1672.58     1609.01     50.51 o 
  -3   2  10      259.65      267.80     15.29 o 
  -2   2  10      390.08      402.84     15.38 o 
  -1   2  10      163.81      169.85     13.69 o 
   0   2  10     1091.14     1008.60     26.87 o 
   1   2  10      319.90      311.12     13.14 o 
   2   2  10     2617.00     2455.88    119.60 o 
   3   2  10      280.60      282.33     15.48 o 
   4   2  10      784.23      788.60     45.53 o 
   5   2  10      190.86      201.93     14.74 o 
   6   2  10      771.15      750.16     24.93 o 
   7   2  10       43.60       52.34     13.84 o 
   8   2  10      524.91      569.05     18.00 o 
  -9   3  10       66.33       64.20     25.53 o 
  -8   3  10       25.08       17.39     22.58 o 
  -7   3  10      260.87      296.15     20.16 o 
  -6   3  10       35.52       26.82     17.73 o 
  -5   3  10      531.73      532.49     17.57 o 
  -4   3  10       33.25       37.47     15.69 o 
  -3   3  10     1017.90     1026.21     61.39 o 
  -2   3  10        1.39       15.71     14.19 o 
  -1   3  10      472.29      435.08     38.50 o 
   0   3  10      361.46      322.86     26.39 o 
   1   3  10      160.23      151.91     12.13 o 
   2   3  10        0.31        0.00     12.64 o 
   3   3  10        1.77        0.00     16.49 o 
   4   3  10      136.01      115.87     16.77 o 
   5   3  10      474.08      456.87     17.49 o 
   6   3  10       97.49       98.89     16.28 o 
   7   3  10       22.97       30.17     14.27 o 
   8   3  10      121.02      143.33     15.64 o 
  -8   4  10       97.98      154.97     24.37 o 
  -7   4  10       55.15       73.25     21.71 o 
  -6   4  10     1342.19     1371.46     23.93 o 
  -5   4  10      736.01      739.21     21.65 o 
  -4   4  10      409.42      396.89     19.37 o 
  -3   4  10        0.92       12.94     15.03 o 
  -2   4  10     2794.89     2651.92    105.56 o 
  -1   4  10       52.45       32.85     22.65 o 
   0   4  10       52.56       55.80     16.36 o 
   1   4  10       32.43       26.84     14.67 o 
   2   4  10     2257.22     2100.97     83.39 o 
   3   4  10        3.48        4.87     13.94 o 
   4   4  10       88.60      117.21     22.20 o 
   5   4  10        1.58        1.03     14.69 o 
   6   4  10     1546.19     1515.16     59.33 o 
   7   4  10       24.71       15.16     15.26 o 
  -7   5  10      469.86      542.02     23.09 o 
  -6   5  10       11.89       15.65     23.15 o 
  -5   5  10       75.05       73.15     21.85 o 
  -4   5  10       54.60       89.18     21.57 o 
  -3   5  10       22.29        0.00     21.25 o 
  -2   5  10        0.04        0.00     17.58 o 
  -1   5  10      175.85      171.61     14.47 o 
   0   5  10       34.30       20.26     15.92 o 
   1   5  10        0.09       27.38     16.78 o 
   2   5  10       13.44        8.44     16.15 o 
   3   5  10      252.29      237.02     17.23 o 
   4   5  10      142.48      130.71     14.70 o 
   5   5  10       16.49       26.01     17.28 o 
  -5   6  10        2.23       14.06     20.14 o 
  -4   6  10      455.15      488.24     21.64 o 
  -3   6  10       44.67       71.70     17.71 o 
  -2   6  10      688.43      659.91     30.48 o 
  -1   6  10       24.23       51.73     21.92 o 
   0   6  10      714.58      707.77     18.27 o 
   1   6  10        0.59        0.00     19.96 o 
   2   6  10      769.65      783.88     41.14 o 
   3   6  10        3.09        1.11     19.74 o 
  -9   1  11     1206.16     1343.74     28.89 o 
  -8   1  11        1.38       26.77     18.60 o 
  -7   1  11      287.02      330.48     18.18 o 
  -6   1  11       94.26       80.89     17.52 o 
  -5   1  11     2693.38     2717.58     32.94 o 
  -4   1  11      341.05      321.75     13.97 o 
  -3   1  11      161.99      150.93     16.04 o 
  -2   1  11      534.65      485.80     16.55 o 
  -1   1  11     3290.66     3116.19     49.53 o 
   0   1  11       25.23       41.90     14.92 o 
   1   1  11      680.24      649.93     14.78 o 
   2   1  11      168.70      162.50     16.21 o 
   3   1  11     1287.41     1317.84     55.08 o 
   4   1  11       64.98       59.17     15.04 o 
   5   1  11     1020.44      977.42     39.93 o 
   6   1  11      509.29      508.48     30.59 o 
   7   1  11     1066.91     1058.13     29.94 o 
   8   1  11       61.49       55.16     15.17 o 
  -9   2  11        2.88        3.61     26.54 o 
  -8   2  11       61.22      102.04     24.10 o 
  -7   2  11       21.72       39.30     18.58 o 
  -6   2  11      528.23      504.98     17.53 o 
  -5   2  11        4.35       19.11     17.04 o 
  -4   2  11       32.06       30.13     16.70 o 
  -3   2  11      241.80      248.58     16.08 o 
  -2   2  11      456.23      452.68     15.63 o 
  -1   2  11      128.41      142.71     27.86 o 
   0   2  11      486.21      450.04     27.98 o 
   1   2  11       21.05       30.00     14.56 o 
   2   2  11      365.21      360.81     18.75 o 
   3   2  11      143.98      148.64     14.74 o 
   4   2  11       57.64       38.15     13.04 o 
   5   2  11      120.52      141.92     13.47 o 
   6   2  11       89.97       71.79     17.42 o 
   7   2  11        1.97        0.00     13.85 o 
  -8   3  11       62.18       78.01     20.98 o 
  -7   3  11     1573.77     1784.40     30.30 o 
  -6   3  11       29.92       29.95     20.83 o 
  -5   3  11      748.04      774.35     18.22 o 
  -4   3  11        1.35        5.25     16.93 o 
  -3   3  11     2006.20     2019.13     49.09 o 
  -2   3  11      185.69      184.55     16.76 o 
  -1   3  11      418.33      418.29     25.75 o 
   0   3  11       77.68       84.52     14.78 o 
   1   3  11     2369.78     2216.01     82.74 o 
   2   3  11       33.26       33.08     16.85 o 
   3   3  11      221.76      213.97     25.19 o 
   4   3  11      312.33      302.46     32.60 o 
   5   3  11      649.88      656.07     22.92 o 
   6   3  11        1.85        3.93     15.21 o 
  -7   4  11       26.92       33.21     24.41 o 
  -6   4  11       72.97       63.87     22.80 o 
  -5   4  11       55.87       49.77     20.99 o 
  -4   4  11       28.31       30.96     20.14 o 
  -3   4  11       97.47      147.45     20.68 o 
  -2   4  11      111.14      102.49     15.58 o 
  -1   4  11        2.87       33.14     16.82 o 
   0   4  11       24.81        9.30     15.95 o 
   1   4  11        6.80       34.33     24.66 o 
   2   4  11        1.87        1.72     15.54 o 
   3   4  11      112.49      121.58     17.90 o 
   4   4  11       47.97       31.26     20.82 o 
   5   4  11        3.03       14.54     14.48 o 
  -6   5  11       40.37       44.93     24.97 o 
  -5   5  11       95.20      138.65     20.97 o 
  -4   5  11      216.44      244.44     22.28 o 
  -3   5  11     1299.22     1238.92     60.12 o 
  -2   5  11       22.05       28.09     18.79 o 
  -1   5  11      253.81      230.87     22.01 o 
   0   5  11       62.92       75.23     16.50 o 
   1   5  11      991.84      932.45     20.65 o 
   2   5  11      175.37      183.83     15.44 o 
   3   5  11      168.22      183.36     17.66 o 
   4   5  11      242.62      242.31     17.05 o 
  -1   6  11       82.49      108.97     20.58 o 
  -8   0  12        4.52       23.38     28.98 o 
  -7   0  12      233.55      207.47     50.20 o 
  -6   0  12     1047.17     1125.81     55.41 o 
  -5   0  12      225.66      240.79     25.13 o 
  -4   0  12      344.29      345.69     24.01 o 
  -3   0  12      127.90      109.04     18.99 o 
  -2   0  12     1962.23     1911.13     28.38 o 
  -1   0  12       47.92       41.88     24.18 o 
   0   0  12       18.40       34.54     19.60 o 
   1   0  12      207.70      200.13     23.00 o 
   2   0  12      755.04      731.29     25.54 o 
   3   0  12      843.27      793.41     68.06 o 
   4   0  12      592.87      507.06     26.17 o 
   5   0  12      387.03      360.89     23.53 o 
   6   0  12      849.27      872.51     47.81 o 
  -8   1  12        1.60       17.69     20.46 o 
  -7   1  12       17.66       14.55     17.38 o 
  -6   1  12       13.08       39.21     18.53 o 
  -5   1  12        8.59       27.47     17.25 o 
  -4   1  12       54.23       77.93     17.44 o 
  -3   1  12      147.92      150.20     14.45 o 
  -2   1  12      928.29      920.44     27.48 o 
  -1   1  12      129.29      138.10     16.56 o 
   0   1  12      131.79      159.62     16.79 o 
   1   1  12      263.12      252.25     16.25 o 
   2   1  12      246.83      218.57     14.22 o 
   3   1  12        8.38       16.57     18.84 o 
   4   1  12       50.19       52.45     15.69 o 
   5   1  12      154.79      142.72     17.62 o 
   6   1  12       82.07      104.11     19.02 o 
  -8   2  12      367.94      416.67     25.39 o 
  -7   2  12       38.60       51.87     19.88 o 
  -6   2  12      587.92      671.91     19.38 o 
  -5   2  12      100.76      108.14     16.00 o 
  -4   2  12      146.04      160.05     17.19 o 
  -3   2  12       30.62       24.91     17.29 o 
  -2   2  12     1073.82     1107.64     34.06 o 
  -1   2  12      109.70      125.49     14.38 o 
   0   2  12     1035.87     1021.59     26.53 o 
   1   2  12       95.20      110.06     15.31 o 
   2   2  12      989.71      963.85     38.20 o 
   3   2  12      182.90      172.60     16.25 o 
   4   2  12      930.60      922.22     43.47 o 
   5   2  12       20.80       42.34     16.63 o 
   6   2  12      236.60      268.16     18.30 o 
  -7   3  12       33.33      107.09     50.02 o 
  -6   3  12        7.55       15.47     20.08 o 
  -5   3  12      129.99      147.66     18.31 o 
  -4   3  12       53.25       75.46     17.11 o 
  -3   3  12      179.17      183.87     17.66 o 
  -2   3  12        4.86       23.22     18.25 o 
  -1   3  12      107.43      109.82     18.08 o 
   0   3  12      249.27      241.31     17.84 o 
   1   3  12      109.41       96.95     15.02 o 
   2   3  12       22.68       40.03     16.71 o 
   3   3  12       53.85       51.00     16.62 o 
   4   3  12      152.11      157.37     17.24 o 
   5   3  12       12.05       16.97     14.79 o 
  -6   4  12       47.65       45.89     25.04 o 
  -5   4  12      201.55      206.21     34.69 o 
  -4   4  12     1187.74     1260.57     29.79 o 
  -3   4  12        5.90       22.03     19.06 o 
  -2   4  12      180.28      206.90     17.41 o 
  -1   4  12       14.14        5.99     18.15 o 
   0   4  12     1020.29      924.45     44.11 o 
   1   4  12       22.26       30.98     17.83 o 
   2   4  12      143.02      155.38     16.54 o 
   3   4  12       15.22       45.74     25.64 o 
   4   4  12      781.96      810.20     36.63 o 
  -3   5  12      119.96      151.38     21.01 o 
  -2   5  12       87.12      115.27     17.19 o 
  -1   5  12        0.56       11.99     18.26 o 
   0   5  12       98.12       85.29     21.80 o 
   1   5  12       11.42       17.66     24.29 o 
  -7   1  13      502.46      570.21     26.36 o 
  -6   1  13        0.62       21.21     20.00 o 
  -5   1  13      118.54      152.20     18.85 o 
  -4   1  13       82.23       68.48     18.46 o 
  -3   1  13      639.69      635.08     18.76 o 
  -2   1  13       46.13       75.46     18.36 o 
  -1   1  13       65.16       83.13     15.26 o 
   0   1  13      158.58      184.98     15.52 o 
   1   1  13      536.37      532.03     17.90 o 
   2   1  13      149.38      156.06     18.63 o 
   3   1  13      317.26      322.94     18.71 o 
   4   1  13       15.10        9.60     17.50 o 
   5   1  13      205.62      198.88     24.78 o 
  -6   2  13       50.64       57.95     19.84 o 
  -5   2  13      252.17      281.98     20.72 o 
  -4   2  13       14.24       38.81     16.98 o 
  -3   2  13      405.77      392.86     21.26 o 
  -2   2  13      237.64      250.26     17.66 o 
  -1   2  13      487.84      482.88     31.78 o 
   0   2  13       50.87       54.77     15.00 o 
   1   2  13      210.56      218.64     22.26 o 
   2   2  13       13.70       11.83     18.40 o 
   3   2  13       94.93       90.12     20.06 o 
   4   2  13        2.28       11.67     16.87 o 
  -5   3  13      646.30      678.47     23.94 o 
  -4   3  13        1.09       14.97     18.74 o 
  -3   3  13      148.55      165.93     17.08 o 
  -2   3  13       23.78       37.61     17.48 o 
  -1   3  13      625.40      637.02     30.15 o 
   0   3  13       16.59       24.06     17.12 o 
   1   3  13      264.92      301.96     33.74 o 
   2   3  13      186.34      134.76     19.80 o 
   3   3  13      287.71      287.61     18.75 o 
  -3   4  13       82.34      102.59     21.52 o 
  -2   4  13       14.09        0.00     18.83 o 
  -1   4  13        6.42        0.00     19.74 o 
   0   4  13        9.33        7.63     18.64 o 
  -5   0  14      158.31      180.24     30.36 o 
  -4   0  14      635.77      704.80     30.14 o 
  -3   0  14      504.49      549.08     30.02 o 
  -2   0  14      267.51      257.29     21.11 o 
  -1   0  14     2218.10     2211.92     39.87 o 
   0   0  14       69.52       66.48     26.06 o 
   1   0  14      697.43      618.44     73.07 o 
   2   0  14      134.17      140.24     27.27 o 
  -4   1  14       70.65      129.80     19.95 o 
  -3   1  14       34.05       59.40     20.16 o 
  -2   1  14        4.83       33.97     26.47 o 
  -1   1  14        0.18       15.67     19.28 o 
   0   1  14       51.55       80.11     20.00 o 
   1   1  14       20.59       25.83     17.03 o 
   2   1  14      205.29      220.81     15.98 o 
  -3   2  14        8.77       38.24     19.19 o 
  -2   2  14      583.29      572.72     21.16 o 
  -1   2  14       25.97       42.67     19.95 o 
   0   2  14      804.06      795.10     50.26 o 
   1   2  14        0.03        0.00     21.00 o 
                                                 
